# Supplementary material for: Simulated global warming affects endophytic bacterial and fungal communities of Antarctic pearlwort leaves and some bacterial isolates support plant growth at low temperatures
Source: Sci Rep. 2022 Nov 6;12:18839. doi: 10.1038/s41598-022-23582-2 (PMC9637742; doi:10.1038/s41598-022-23582-2)
Supplement: Supplementary file 2 — Supplementary Information 2. [file 41598_2022_23582_MOESM2_ESM.xlsx]

## Sheet: Table S1
Supplementary Table 1. Amplicon sequence variants (ASVs) of endophytic bacterial communities of Colobanthus quitensis leaves.
Bacterial ASVs were identified in C. quitensis leaves collected in open areas (OA samples) of the Antarctic site 1 (S1), site 2 (S2), and site 3 (S3) or inside open-top chambers (OTC samples) that were available in two sites (S2 and S3). Taxonomic annotation (columns B-H), filtered read counts (columns I-AB) rarefied read counts (columns AC-BD), and relative abundances (columns BE-BX) are reporte…
								Fltered read counts																				Rarefied read counts
Bacterial amplicon sequence variant ID	Kingdom	Phylum	Class	Order	Family	Genus	Species	S1.OA_R1	S1.OA_R2	S1.OA_R3	S1.OA_R4	S2.OA_R1	S2.OA_R2	S2.OA_R3	S2.OA_R4	S2.OTC_R1	S2.OTC_R2	S2.OTC_R3	S2.OTC_R4	S3.OA_R1	S3.OA_R2	S3.OA_R3	S3.OA_R4	S3.OTC_R1	S3.OTC_R2	S3.OTC_R3	S3.OTC_R4	S2.OTC_R1	S2.OTC_R2	S2.OTC_R3	S2.OTC_R4	S2.OA_R1	S2.OA_R2	S2.OA_R3	S2.OA_R4	S3.OTC_R1	S3.OTC_R2	S3.OTC_R3	S3.OTC_R4	S3.OA_R1	S3.OA_R2	S3.OA_R3	S3.OA_R4	S1.OA_R1	S1.OA_R2	S1.OA_R3	S1.OA_R4	S2.OA_R1	S2.OA_R2
ASV_1	Bacteria	Patescibacteria	Saccharimonadia	Saccharimonadales				0	0	0	0	0	0	83	0	0	0	711	624	0	304	0	0	526	26290	2484	0	0	0	464.546	330.136	0	0	55.2102	0	358.908	12032.3	1337.91	0	0	186.577	0	0	0	0	0	0	0	0
ASV_2	Bacteria	Proteobacteria	Gammaproteobacteria	Pseudomonadales	Pseudomonadaceae	Pseudomonas		72	20	321	29	96	130	271	475	1278	832	1100	22764	86	251	157	0	233	254	895	58	886.55	466.286	718.249	12042.6	67.4324	75.3634	181.53	263.862	159.185	116.27	481.742	37.0671	86	154.542	120.098	0	49.5305	13.2953	229.182	20.956	66.2973	74.3634
ASV_3	Bacteria	Proteobacteria	Alphaproteobacteria	Sphingomonadales	Sphingomonadaceae	Sphingomonas		1074	1080	355	688	380	726	903	447	3165	1855	1834	2384	715	1418	506	526	1385	1254	1017	1730	2198.81	1039.32	1199.57	1259.28	267.1	421.683	603.486	248.935	944.734	574.338	547.86	1107.47	715	870.613	387.209	383.434	740.522	718.934	254.03	494.972	263.32	415.483
ASV_4	Bacteria	Patescibacteria	Saccharimonadia	Saccharimonadales	Saccharimonadaceae			36	59	282	72	574	356	289	691	300	13773	1355	29	207	126	150	21	488	76	167	268	208.445	7715.73	886.813	15.2773	404.159	206.582	192.857	384.672	332.529	34.7888	89.8549	171.659	207	77.0521	114.545	15.2052	24.6587	39.3714	201.633	51.7578	398.456	203.553
ASV_5	Bacteria	Patescibacteria	Saccharimonadia	Saccharimonadales				3213	2459	2312	1930	2201	469	853	2531	433	433	179	67	1134	97	124	268	139	25	135	108	300.699	242.784	116.667	35.4905	1548.05	271.594	569.453	1407.75	94.8569	11.4555	72.7998	69.1822	1134	59.3574	95.0571	194.933	2213.23	1637.01	1653.26	1386.53	1526.3	268.579
ASV_6	Bacteria	Proteobacteria	Gammaproteobacteria	Pseudomonadales	Pseudomonadaceae	Pseudomonas	Pseudomonas	274	411	3047	3691	596	955	512	752	828	369	1218	473	129	120	1319	251	129	28	783	437	574.597	206.159	796.212	250.119	419.688	553.956	342.35	417.876	88.0751	12.8238	422.1	280.186	129	73.6406	1008.23	182.773	189.06	273.223	2178.43	2652.57	412.752	546.832
ASV_7	Bacteria	Proteobacteria	Gammaproteobacteria	Betaproteobacteriales	Burkholderiaceae	Massilia	Pedobacter	302	78	175	51	1258	512	881	331	109	213	1063	786	455	957	1204	156	1604	788	3404	188	75.9329	119.58	694.048	416.246	885.134	296.935	588.872	184.223	1094.65	360.792	1832.62	119.968	455	587.305	921.26	113.46	208.452	52.006	125.294	36.5606	873.138	292.729
ASV_8	Bacteria	Patescibacteria	Saccharimonadia	Saccharimonadales			Massilia	896	1300	156	594	438	263	610	108	0	0	0	0	480	147	7192	0	722	254	0	0	0	0	0	0	308.218	152.008	407.409	60.002	492.701	116.318	0	0	480	90.1672	5501.47	0	618.013	864.96	111.426	427.356	303.786	149.988
ASV_9	Bacteria	Bacteroidetes	Bacteroidia	Sphingobacteriales	Sphingobacteriaceae	Pedobacter	Flavobacterium	607	421	747	716	162	644	136	1872	233	211	3966	675	30	218	20	401	281	210	278	547	161.914	118.39	2593.05	357.052	113.854	373.094	90.8398	1041.45	191.663	96.1532	149.437	350.253	30	133.714	15.3053	291.906	419.133	280.278	534.2	514.852	112.038	369.218
ASV_10	Bacteria	Deinococcus-Thermus	Deinococci	Deinococcales	Deinococcaceae	Deinococcus	Sphingomonas	64	144	96	223	198	1044	1426	451	17	55	116	53	1583	2650	1902	321	244	84	0	426	11.8168	30.9189	76.003	28.041	139.265	605.449	952.516	250.639	165.974	38.4464	0	272.115	1583	1626.69	1454.33	233.613	44.1562	95.8018	68.5966	160.345	136.89	597.945
ASV_11	Bacteria	Patescibacteria	Saccharimonadia	Saccharimonadales				0	67	730	66	466	2452	288	432	79	0	0	0	0	0	184	5726	0	0	0	0	54.7247	0	0	0	327.496	1420.73	192.598	240.283	0	0	0	0	0	0	140.786	4166.1	0	44.3884	522.046	47.4364	322.916	1403.99
ASV_12	Bacteria	Proteobacteria	Gammaproteobacteria	Betaproteobacteriales	Burkholderiaceae	Massilia		100	0	134	0	679	517	1187	379	172	125	371	574	311	388	1653	279	611	315	1705	400	119.753	69.5185	241.918	303.647	478.288	299.77	792.169	211.161	416.881	144.325	918.609	256.202	311	238.204	1264.27	202.56	69.1562	0	95.8178	0	471.334	295.861
ASV_13	Bacteria	Proteobacteria	Gammaproteobacteria	Betaproteobacteriales	Burkholderiaceae	Massilia		241	136	196	69	385	1293	1496	309	288	146	275	479	397	504	628	92	1134	359	766	415	200.06	81.7267	179.54	253.412	270.955	750.101	999.168	171.857	773.754	164.166	412.58	266.188	397	310.151	480.608	66.7928	165.983	90.4154	140.104	49.7588	266.688	740.815
ASV_14	Bacteria	Bacteroidetes	Bacteroidia	Flavobacteriales	Flavobacteriaceae	Flavobacterium		912	601	226	915	825	1149	294	1030	390	524	843	1187	0	33	0	177	160	88	0	27	270.463	293.44	550.593	627.724	581.716	665.962	196.356	573.01	109.061	40.2242	0	17.3724	0	20.2883	0	128.449	627.901	399.442	161.451	657.592	572.867	658.165
ASV_15	Bacteria	Patescibacteria	Saccharimonadia	Saccharimonadales				228	424	1139	287	926	393	128	404	1283	79	60	108	3596	40	0	21	0	83	0	0	890.986	44.2292	39.2332	57.1502	651.8	227.716	85.7207	224.345	0	37.987	0	0	3596	24.6567	0	15.2563	156.724	282.085	814.491	206.155	642.534	225.134
ASV_16	Bacteria	Proteobacteria	Gammaproteobacteria	Pseudomonadales	Pseudomonadaceae	Pseudomonas		24	32	21	0	74	42	0	263	46	55	57	47	44	97	12	0	0	0	7344	11	32.019	30.8769	37.2773	24.7928	52.0691	24.5526	0	146.394	0	0	3957.7	7.08108	44	59.7327	9.23423	0	16.6336	21.3814	15.1201	0	51.3003	24.008
ASV_17	Bacteria	Proteobacteria	Gammaproteobacteria	Betaproteobacteriales	Burkholderiaceae	Janthinobacterium		456	412	120	250	757	785	515	1387	83	126	212	121	297	893	404	230	317	263	188	240	57.6897	70.5776	138.477	64.2513	532.153	455.143	344.548	771.063	215.618	120.399	100.827	153.652	297	547.773	309.158	166.963	314.57	273.926	85.9369	179.365	525.308	449.173
ASV_18	Bacteria	Patescibacteria	Saccharimonadia	Saccharimonadales				0	22	538	12	1004	2020	241	476	129	0	34	0	833	40	179	308	0	118	777	44	89.5405	0	22.4555	0	707.268	1170.37	161.143	265.235	0	54.005	419.298	28.1231	833	24.5395	137.267	224.276	0	14.6196	384.575	8.64464	696.744	1156.9
ASV_19	Bacteria	Proteobacteria	Gammaproteobacteria	Pseudomonadales	Pseudomonadaceae	Pseudomonas		121	15	222	8	35	151	123	290	356	485	868	1863	62	396	75	0	392	249	896	111	247.222	271.579	567.436	985.799	24.5606	87.3233	82.1502	161.148	267.075	113.984	482.511	71.3063	62	243.745	57.5916	0	83.3954	9.98098	158.443	5.75475	24.3313	86.6416
ASV_20	Bacteria	Proteobacteria	Gammaproteobacteria	Betaproteobacteriales	Burkholderiaceae	Variovorax		294	496	201	265	191	212	328	188	242	303	384	108	191	637	124	364	703	533	418	531	167.733	169.796	250.786	56.8058	134.584	122.755	219.252	104.815	479.677	243.828	225.108	340.123	191	391.191	94.979	265.105	202.671	329.898	143.989	190.396	132.583	121.343
ASV_21	Bacteria	Bacteroidetes	Bacteroidia	Flavobacteriales	Flavobacteriaceae	Flavobacterium		297	1319	1087	1544	0	150	45	0	47	27	0	0	0	0	0	2090	0	0	0	0	32.5866	15.1892	0	0	0	87.006	30.1502	0	0	0	0	0	0	0	0	1520.45	204.794	876.866	776.98	1109.01	0	85.6867
ASV_22	Bacteria	Actinobacteria	Actinobacteria	Micrococcales	Microbacteriaceae	Galbitalea		388	276	238	560	542	376	431	461	181	256	270	86	130	610	126	193	381	334	210	237	125.606	143.29	177.351	45.4845	381.544	217.995	288.047	257.039	260.264	152.866	113.291	151.713	130	375.027	96.5225	140.332	267.897	183.589	169.878	401.721	375.644	215.435
ASV_23	Bacteria	Actinobacteria	Actinobacteria	Micrococcales	Microbacteriaceae	Agreia	Agreia pratensis	286	240	66	235	178	313	330	189	256	289	736	224	129	625	252	168	552	368	326	508	177.671	161.83	481.065	118.801	125.251	181.293	220.641	105.207	376.4	168.421	175.777	325.467	129	383.764	192.61	122.34	197.404	159.708	46.991	168.665	123.31	179.285
ASV_24	Bacteria	Proteobacteria	Gammaproteobacteria	Betaproteobacteriales	Burkholderiaceae	Massilia		196	66	40	0	138	117	308	143	85	112	328	149	107	330	411	0	1336	358	1832	111	59.2282	62.7497	214.172	79.025	97.0781	67.7417	205.756	79.6537	911.438	163.765	986.574	71.1081	107	202.406	314.578	0	135.219	43.9009	28.5666	0	95.7307	67.1091
ASV_25	Bacteria	Bacteroidetes	Bacteroidia	Sphingobacteriales	Sphingobacteriaceae	Pedobacter		29	38	186	74	460	744	1003	640	126	164	39	121	131	245	321	71	248	416	281	471	87.4224	91.6877	25.5586	64.2613	323.462	431.548	670.464	355.946	169.351	190.468	151.125	301.818	131	150.158	245.682	51.6957	19.9049	25.2703	133.114	53.045	318.564	426.006
ASV_26	Bacteria	Bacteroidetes	Bacteroidia	Flavobacteriales	Flavobacteriaceae	Flavobacterium		239	231	50	32	104	23	372	431	102	34	259	90	176	530	162	541	847	943	88	436	70.959	18.8569	169.218	47.5716	73.1622	13.4454	248.576	239.703	577.769	431.614	47.4665	279.395	176	325.826	123.865	393.716	164.754	153.802	35.6817	22.8899	72.2593	13.2112
ASV_27	Bacteria	Bacteroidetes	Bacteroidia	Sphingobacteriales	Sphingobacteriaceae	Pedobacter		58	211	350	214	146	175	315	333	516	192	358	241	57	237	102	253	351	374	724	340	357.886	107.637	234.192	127.21	102.352	101.905	210.069	185.142	239.211	171.335	390.696	217.67	57	145.565	78.1471	183.661	39.8859	140.39	249.868	153.498	101.412	100.124
ASV_28	Bacteria	Proteobacteria	Gammaproteobacteria	Betaproteobacteriales	Burkholderiaceae	Variovorax		626	780	253	416	180	398	503	229	153	285	440	46	53	208	82	145	115	45	0	196	105.883	159.848	287.139	24.3173	126.588	230.39	335.944	127.38	78.1271	20.6036	0	125.634	53	127.582	62.6787	105.616	431.932	518.644	181.367	298.743	125.09	227.842
ASV_29	Bacteria	Bacteroidetes	Bacteroidia	Sphingobacteriales	Sphingobacteriaceae	Mucilaginibacter		539	313	120	223	312	276	579	261	125	169	301	73	59	606	125	75	407	132	113	154	86.7858	94.7247	196.265	38.6236	219.521	160.01	386.838	145.572	277.988	60.5375	60.8889	98.6286	59	372.215	95.7738	54.5005	371.499	207.915	85.991	160.704	216.551	158.088
ASV_30	Bacteria	Actinobacteria	Actinobacteria					70	82	0	0	91	229	141	169	231	117	214	256	104	355	53	420	416	273	898	842	160.269	65.7508	139.85	135.553	64.2743	132.998	93.961	94.3013	283.939	125.072	484.063	539.365	104	218.299	40.6056	305.028	48.2002	54.2272	0	0	63.004	130.581
ASV_31	Bacteria	Actinobacteria	Actinobacteria	Corynebacteriales	Nocardiaceae	Rhodococcus	Rhodococcus yunnanensis	115	218	325	314	135	199	210	188	1056	460	219	112	92	122	87	101	150	192	65	420	733.101	258.087	142.578	59.036	95.0831	115.645	140.219	104.81	101.729	87.7187	35.0931	269.131	92	74.8048	66.3524	73.4084	79.4184	145.084	232.301	225.836	93.4885	114.161
ASV_32	Bacteria	Bacteroidetes	Bacteroidia	Sphingobacteriales	Sphingobacteriaceae	Pedobacter		0	30	215	52	46	157	283	189	230	102	438	141	15	920	131	101	479	376	423	387	159.559	57.1101	286.623	74.5726	32.3704	91.2322	189.269	104.812	326.771	172.028	227.91	248.117	15	564.591	100.489	73.4945	0	19.9279	153.703	37.2312	31.8038	89.8689
ASV_33	Bacteria	Proteobacteria	Gammaproteobacteria	Pseudomonadales	Pseudomonadaceae	Pseudomonas	Pseudomonas abietaniphila	48	26	0	0	77	49	17	47	102	118	482	116	61	62	219	85	551	145	94	2181	70.8999	66.3463	314.997	61.2753	54.2863	28.4274	11.4244	26.0561	375.718	66.2342	50.3624	1397.35	61	37.975	167.531	61.8809	33.0941	17.4434	0	0	53.4104	27.9019
ASV_34	Bacteria	Actinobacteria	Actinobacteria	Micrococcales	Microbacteriaceae	Salinibacterium		84	100	103	81	206	76	148	241	134	124	309	67	167	43	155	617	219	450	375	602	93.1241	69.6527	201.681	35.4414	144.634	44.2172	98.8098	134.051	149.211	206.01	201.708	385.586	167	26.4264	118.521	448.571	58.1461	66.4525	73.4214	58.1301	142.937	43.6677
ASV_35	Bacteria	Actinobacteria	Actinobacteria	Micrococcales	Microbacteriaceae	Galbitalea		0	0	309	66	230	309	132	182	222	275	157	37	74	195	53	272	470	440	125	465	154.365	153.831	102.655	19.5305	161.89	179.427	88.3584	101.179	320.063	201.689	67.2132	297.805	74	119.71	40.5536	198.064	0	0	220.83	47.3123	159.607	176.721
ASV_36	Bacteria	Proteobacteria	Alphaproteobacteria	Rhizobiales	Rhizobiaceae	Allorhizobium-Neorhizobium-Pararhizobium-Rhizobium		223	186	97	168	389	290	667	331	40	168	318	46	45	317	49	107	197	97	158	36	27.7137	94.1832	207.963	24.2563	273.945	167.987	445.176	183.691	134.468	44.3924	85.4545	23.037	45	194.359	37.5245	77.8759	153.79	123.825	69.2783	120.532	269.723	165.55
ASV_37	Bacteria	Bacteroidetes	Bacteroidia	Flavobacteriales	Weeksellaceae	Chryseobacterium		491	377	61	1070	96	20	0	0	0	0	577	0	78	38	55	58	185	0	321	369	0	0	377.274	0	67.4314	11.6767	0	0	125.881	0	172.323	236.627	78	23.3053	42.004	42.1331	338.304	250.559	43.6356	769.666	66.6957	11.5005
ASV_38	Bacteria	Proteobacteria	Gammaproteobacteria	Betaproteobacteriales	Burkholderiaceae	Janthinobacterium	Janthinobacterium lividum	159	111	34	82	264	670	111	715	22	94	535	112	65	112	0	241	70	114	56	226	15.1481	52.8218	349.512	59.2452	186.002	388.815	73.9149	398.128	48.0601	52.1752	30.1982	144.424	65	68.7618	0	175.473	109.341	73.8318	24.3313	59.0951	182.999	383.95
ASV_39	Bacteria	Proteobacteria	Gammaproteobacteria	Betaproteobacteriales	Burkholderiaceae			32	36	0	0	318	221	245	615	19	37	77	20	487	716	257	42	89	161	289	132	13.0981	20.7518	50.1401	10.6406	223.544	127.809	163.657	341.537	60.98	73.7057	155.71	84.5265	487	439.947	196.661	30.5996	21.9269	24.013	0	0	220.631	126.736
ASV_40	Bacteria	Bacteroidetes	Bacteroidia	Cytophagales	Hymenobacteraceae	Hymenobacter		326	287	46	94	35	141	74	74	280	217	202	416	86	213	79	337	182	189	331	182	194.362	121.562	131.778	219.794	24.6557	81.956	49.5445	41.3033	123.694	86.6517	178.228	116.523	86	130.826	60.3844	244.751	224.237	190.594	32.8418	67.6056	24.2392	80.6276
ASV_41	Bacteria	Bacteroidetes	Bacteroidia	Sphingobacteriales	Sphingobacteriaceae	Pedobacter		236	216	67	165	247	275	230	334	114	212	174	74	29	343	93	76	364	274	124	137	79.0921	118.785	113.41	38.8949	174.193	159.351	153.623	185.898	248.397	125.491	66.5075	87.3584	29	210.665	71.015	55.4765	162.777	143.558	47.8989	118.555	171.986	157.331
ASV_42	Bacteria	Actinobacteria	Actinobacteria	Corynebacteriales	Nocardiaceae	Rhodococcus		455	515	89	259	141	393	95	173	219	171	256	128	42	18	12	427	88	35	147	106	151.826	95.9389	167.486	67.7267	99.2062	228.326	63.4154	96.6226	60.033	16.021	79.4965	67.7668	42	11.0511	9.16817	310.711	314.209	342.874	63.6106	186.496	97.6136	224.994
ASV_43	Bacteria	Bacteroidetes	Bacteroidia	Flavobacteriales	Flavobacteriaceae	Flavobacterium		109	548	603	660	0	82	35	0	57	65	0	34	0	0	0	1528	0	0	0	0	39.4755	36.2352	0	17.8669	0	47.3524	23.4214	0	0	0	0	0	0	0	0	1112.31	75.0541	364.308	431.047	474.491	0	46.9239
ASV_44	Bacteria	Actinobacteria	Actinobacteria	Corynebacteriales	Nocardiaceae			269	592	205	404	63	127	129	108	358	79	204	54	66	213	10	244	28	61	185	306	248.535	44.3223	133.488	28.5405	44.4044	73.6947	85.9439	60.0981	18.986	27.9069	99.8168	196.241	66	131.307	7.57858	177.341	185.661	394.423	146.636	290.205	43.5946	72.5546
ASV_45	Bacteria	Actinobacteria	Actinobacteria	Corynebacteriales	Nocardiaceae	Rhodococcus		284	246	82	150	34	99	30	23	179	75	137	212	22	111	7	730	112	56	702	394	124.579	41.7287	89.3183	111.97	24.0691	57.4394	20.0681	12.7447	76.4494	25.6326	377.728	252.492	22	67.8539	5.33934	531.094	196.017	163.22	58.6036	107.964	23.4905	56.7578
ASV_46	Bacteria	Deinococcus-Thermus	Deinococci	Deinococcales	Deinococcaceae	Deinococcus		64	69	0	0	201	277	250	86	40	43	21	0	312	653	242	549	164	48	170	221	27.5205	24.1341	13.6597	0	141.589	160.788	167.037	47.8609	111.899	21.9239	91.6446	141.294	312	400.909	185.062	399.337	44.0681	45.8078	0	0	139.432	158.573
ASV_47	Bacteria	Proteobacteria	Alphaproteobacteria	Rhizobiales	Rhizobiaceae	Allorhizobium-Neorhizobium-Pararhizobium-Rhizobium		41	22	41	44	26	70	66	90	202	257	571	191	19	305	27	83	366	372	241	315	140.151	143.886	372.784	101.178	18.2252	40.5095	44.1281	50.1031	249.12	170.237	129.482	202.397	19	187.468	20.6837	60.3504	28.2082	14.5926	29.4354	31.5986	17.9499	39.9429
ASV_48	Bacteria	Patescibacteria	Saccharimonadia	Saccharimonadales				774	540	66	393	956	92	183	270	0	0	0	0	0	0	0	0	0	0	0	0	0	0	0	0	672.694	53.2533	122.254	150.176	0	0	0	0	0	0	0	0	533.817	359.16	47.2302	282.387	663.145	52.6266
ASV_49	Bacteria	Proteobacteria	Alphaproteobacteria	Sphingomonadales	Sphingomonadaceae	Sphingomonas		342	256	22	71	213	138	275	135	120	119	185	62	101	459	230	42	90	123	85	189	83.5235	66.7147	120.992	32.9309	149.668	80.1491	183.616	75.0721	61.5966	56.2643	45.7938	121.146	101	281.636	175.963	30.5025	235.657	170.124	15.7327	50.8979	147.743	79.2262
ASV_50	Bacteria	Actinobacteria	Actinobacteria	Micrococcales	Microbacteriaceae	Frondihabitans		139	59	19	51	90	261	313	87	321	337	246	293	38	104	14	20	292	136	158	249	222.946	188.491	160.591	154.735	63.3554	151.092	208.906	48.4374	199.183	62.3924	85.2182	159.524	38	63.8288	10.8158	14.4484	95.6967	39.1782	13.5776	36.7788	62.3674	149.705
ASV_51	Bacteria	Bacteroidetes	Bacteroidia	Flavobacteriales	Weeksellaceae	Chryseobacterium		27	0	0	0	296	76	380	821	0	0	16	21	19	781	45	0	67	255	343	34	0	0	10.5856	11.1341	208.357	44.0951	253.744	456.922	45.6627	116.727	184.873	21.8909	19	478.785	34.6456	0	18.6186	0	0	0	205.394	43.5506
ASV_52	Bacteria	Patescibacteria	Saccharimonadia	Saccharimonadales				321	393	270	112	0	0	0	22	0	0	118	12	147	292	598	276	477	94	46	0	0	0	77.4985	6.32833	0	0	0	12.2222	325.815	42.8999	24.8769	0	147	179.471	457.556	200.742	221.1	261.298	193.243	80.7738	0	0
ASV_53	Bacteria	Proteobacteria	Alphaproteobacteria	Sphingomonadales	Sphingomonadaceae	Sphingomonas	Sphingomonas faeni	89	93	69	52	5	38	72	0	124	290	279	355	74	393	176	0	183	137	257	376	85.977	162.359	182.618	187.904	3.52352	21.8168	47.9359	0	125.118	62.5916	138.022	240.887	74	241.102	135.128	0	61.3964	61.8979	49.3033	37.4505	3.41642	21.5926
ASV_54	Bacteria	Proteobacteria	Gammaproteobacteria	Pseudomonadales	Pseudomonadaceae	Pseudomonas		0	0	39	50	0	0	0	0	2766	129	0	0	0	0	0	0	0	0	0	0	1920.7	72.3804	0	0	0	0	0	0	0	0	0	0	0	0	0	0	0	0	0	0	0	0
ASV_55	Bacteria	Actinobacteria	Actinobacteria	Propionibacteriales	Nocardioidaceae	Aeromicrobium		87	63	61	90	169	213	80	80	122	96	461	48	0	170	48	62	512	149	193	242	84.6296	53.7668	301.185	25.4064	118.797	123.478	53.5055	44.7838	349.429	68.1421	104.313	155.091	0	104.275	36.8829	45.1071	59.8218	42.015	43.9119	64.7347	117.391	121.914
ASV_56	Bacteria	Proteobacteria	Gammaproteobacteria	Betaproteobacteriales	Burkholderiaceae	Massilia	Massilia eurypsychrophila	16	19	17	11	157	264	183	433	25	50	124	109	75	337	118	45	401	221	143	177	17.4044	28.012	80.9399	57.8999	110.427	152.995	121.885	240.465	273.166	101.128	77.1862	113.346	75	206.513	90.2773	32.7457	11.0781	12.5776	12.0891	7.89089	108.975	151.258
ASV_57	Bacteria	Patescibacteria	Saccharimonadia	Saccharimonadales				990	427	145	126	302	650	54	58	0	84	83	0	0	0	0	0	0	0	0	0	0	47.0521	54.3433	0	212.428	376.879	36.1251	32.3634	0	0	0	0	0	0	0	0	682.278	283.775	103.635	90.4344	209.783	372.055
ASV_58	Bacteria	Bacteroidetes	Bacteroidia	Flavobacteriales	Weeksellaceae	Chryseobacterium		64	10	50	0	0	0	0	0	1069	1551	49	49	0	0	0	0	0	0	0	0	741.205	868.296	32.0641	25.8048	0	0	0	0	0	0	0	0	0	0	0	0	44.1622	6.67467	35.956	0	0	0
ASV_59	Bacteria	Bacteroidetes	Bacteroidia	Flavobacteriales	Weeksellaceae	Chryseobacterium		459	675	214	793	75	213	195	168	0	0	0	0	0	0	0	0	0	0	0	0	0	0	0	0	52.6597	123.658	130.044	93.5826	0	0	0	0	0	0	0	0	316.643	448.456	152.891	569.998	51.8078	121.86
ASV_60	Bacteria	Proteobacteria	Gammaproteobacteria	Betaproteobacteriales	Burkholderiaceae	Polaromonas		123	185	386	224	104	109	215	175	101	114	49	9	145	208	87	144	57	102	34	179	70.1692	63.8869	32.1331	4.73774	73.3153	63.6076	143.538	97.2933	38.8759	46.7588	18.4094	114.884	145	127.651	66.5065	104.58	84.6787	123.27	276.106	160.8	72.0721	62.3313
ASV_61	Bacteria	Proteobacteria	Gammaproteobacteria	Pseudomonadales	Pseudomonadaceae	Pseudomonas		4	0	19	0	79	290	41	198	91	35	24	131	766	253	183	0	67	10	521	8	63.5726	19.6306	15.7217	69.4344	55.6156	168.312	27.3904	110.198	45.6727	4.55956	280.869	5.16216	766	155.442	140.012	0	2.84585	0	13.5586	0	54.6947	166.027
ASV_62	Bacteria	Bacteroidetes	Bacteroidia	Sphingobacteriales	Sphingobacteriaceae	Pedobacter	Pedobacter westerhofensis	6	56	0	41	26	65	60	64	109	35	95	224	0	50	0	186	634	221	98	578	75.7107	19.5856	61.9259	118.657	18.2563	37.7127	40.0591	35.8348	432.925	101.203	52.7598	370.1	0	30.5395	0	135.305	4.13514	37.2853	0	29.4134	18.1111	37.3604
ASV_63	Bacteria	Patescibacteria	Saccharimonadia	Saccharimonadales				0	0	79	0	0	0	0	0	0	0	0	0	0	0	2381	0	0	0	0	30	0	0	0	0	0	0	0	0	0	0	0	19.1962	0	0	1821.57	0	0	0	56.2152	0	0	0
ASV_64	Bacteria	Patescibacteria	Saccharimonadia	Saccharimonadales				0	0	96	0	0	0	0	34	40	0	0	62	314	0	0	0	101	458	455	919	27.6897	0	0	32.7688	0	0	0	18.8619	68.8879	209.65	244.987	589.341	314	0	0	0	0	0	68.4885	0	0	0
ASV_65	Bacteria	Proteobacteria	Alphaproteobacteria	Sphingomonadales	Sphingomonadaceae	Sphingomonas		42	33	17	9	6	6	13	0	682	501	108	189	25	119	49	0	183	112	111	217	473.663	281.019	70.4635	99.4815	4.18819	3.48649	8.70671	0	124.899	51.3043	59.9229	138.969	25	73.044	37.4725	0	28.9499	21.954	12.1752	6.46246	4.18218	3.46146
ASV_66	Bacteria	Actinobacteria	Actinobacteria	Micrococcales	Microbacteriaceae			13	0	9	0	36	40	22	40	131	131	47	204	0	138	29	94	191	1014	248	0	91.2402	73.5756	30.7718	107.65	25.4845	23.1612	14.6557	22.2863	130.287	463.807	133.772	0	0	84.8749	22.1061	68.5485	8.96797	0	6.3954	0	24.989	22.7397
ASV_67	Bacteria	Actinobacteria	Actinobacteria	Micrococcales	Microbacteriaceae	Cryobacterium		103	40	36	37	80	36	14	52	118	99	246	1163	0	26	0	149	22	13	0	121	82.012	55.2402	161.001	614.613	56.3203	20.982	9.31532	28.7497	15.02	5.93293	0	77.5485	0	16.043	0	108.304	71.1231	26.6877	25.8889	26.7648	55.7117	20.6276
ASV_68	Bacteria	Bacteroidetes	Bacteroidia	Cytophagales	Hymenobacteraceae	Hymenobacter		191	94	0	19	77	179	94	54	66	84	61	190	0	153	39	146	127	101	174	488	45.8629	47.025	40.1271	100.565	54.1461	103.81	62.8288	30.048	86.5546	46.2042	93.8268	312.191	0	93.8619	29.8599	106.177	131.423	62.3674	0	13.7618	53.3303	102.344
ASV_69	Bacteria	Bacteroidetes	Bacteroidia	Sphingobacteriales	Sphingobacteriaceae	Pedobacter		0	0	24	0	246	33	138	119	79	51	74	52	30	91	40	78	233	567	126	309	54.977	28.3814	48.2503	27.5215	172.844	19.1381	92.2342	66.023	158.771	259.519	68.003	197.764	30	55.8398	30.5015	56.7157	0	0	17.1512	0	170.832	18.8649
ASV_70	Bacteria	Patescibacteria	Saccharimonadia	Saccharimonadales				68	193	51	134	106	0	68	174	32	59	1207	0	101	0	0	0	29	0	0	0	22.1802	32.8819	789.414	0	74.4755	0	45.4695	96.7958	19.7327	0	0	0	101	0	0	0	46.7628	128.002	36.3103	96.1772	73.4334	0
ASV_71	Bacteria	Bacteroidetes	Bacteroidia	Flavobacteriales	Flavobacteriaceae	Flavobacterium		0	79	135	52	0	41	175	168	37	209	48	0	40	0	0	641	130	52	179	235	25.6166	117.283	31.4905	0	0	23.97	117.014	93.5285	88.4274	23.8258	96.2743	150.713	40	0	0	465.699	0	52.6857	96.6156	37.4294	0	23.5776
ASV_72	Bacteria	Patescibacteria	Saccharimonadia	Saccharimonadales				248	157	174	233	485	39	79	393	20	89	0	31	116	19	47	45	30	0	0	0	13.9329	49.8128	0	16.5205	341.744	22.5175	52.8018	218.763	20.5095	0	0	0	116	11.7788	36.034	32.6186	171.687	104.529	124.342	167.437	336.529	22.4555
ASV_73	Bacteria	Patescibacteria	Saccharimonadia	Saccharimonadales				456	393	63	314	144	58	0	48	28	494	110	31	0	0	0	58	0	0	0	0	19.4535	276.197	71.953	16.2633	101.158	33.8769	0	26.5696	0	0	0	0	0	0	0	42.3113	314.198	261.513	44.991	225.332	99.6557	33.3864
ASV_74	Bacteria	Proteobacteria	Gammaproteobacteria	Betaproteobacteriales	Burkholderiaceae			69	96	82	0	39	0	34	647	179	153	127	118	0	244	0	0	159	148	0	60	124.085	85.6176	82.9269	62.2322	27.5886	0	22.7387	360.203	108.576	67.8809	0	38.4044	0	149.833	0	0	47.6537	63.7928	58.4685	0	27.032	0
ASV_75	Bacteria	Patescibacteria	Saccharimonadia	Saccharimonadales				354	307	317	561	189	0	0	0	13	216	0	0	68	7	31	0	0	0	0	0	9.08008	121.47	0	0	133.133	0	0	0	0	0	0	0	68	4.28629	23.7668	0	243.944	204.208	226.125	403.342	131.009	0
ASV_76	Bacteria	Patescibacteria	Saccharimonadia	Saccharimonadales				0	0	157	0	260	0	31	1208	0	0	28	0	0	0	0	355	0	0	0	0	0	0	18.1682	0	182.922	0	20.6757	672.27	0	0	0	0	0	0	0	258.313	0	0	112.11	0	180.72	0
ASV_77	Bacteria	Bacteroidetes	Bacteroidia	Flavobacteriales	Flavobacteriaceae	Flavobacterium		0	0	83	42	0	42	296	529	113	198	0	0	304	0	257	29	0	66	0	65	78.8248	110.868	0	0	0	24.2332	197.913	294.232	0	30.1832	0	41.6577	304	0	196.773	21.2753	0	0	59.5576	30.0891	0	23.982
ASV_78	Bacteria	Deinococcus-Thermus	Deinococci	Deinococcales	Deinococcaceae	Deinococcus		8	7	0	0	168	354	217	197	44	38	48	10	187	303	214	133	0	0	16	77	30.5646	21.1692	31.2462	5.24224	118.289	205.201	144.989	109.185	0	0	8.51752	48.969	187	186.388	163.578	96.6206	5.54254	4.62663	0	0	116.334	202.006
ASV_79	Bacteria	Actinobacteria	Actinobacteria	Micrococcales	Microbacteriaceae	Lysinimonas		189	161	50	99	197	297	175	202	69	126	61	29	22	88	26	41	86	36	24	28	47.9089	70.5536	39.9049	15.3834	138.517	172.146	116.811	112.409	58.6957	16.5045	13.014	17.955	22	53.9119	19.957	29.9169	130.3	107.128	35.6937	71.3453	136.947	169.913
ASV_80	Bacteria	Actinobacteria	Actinobacteria	Micrococcales	Microbacteriaceae	Subtercola		159	133	15	90	99	170	67	76	96	79	94	70	12	137	15	199	60	74	158	181	66.5385	44.3453	61.4655	36.961	69.7477	98.4034	44.8118	42.4414	40.9409	33.8228	85.4254	115.843	12	84.1862	11.3193	144.986	109.525	88.6647	10.7738	64.8208	68.5876	97.1391
ASV_81	Bacteria	Actinobacteria	Actinobacteria	Micrococcales	Microbacteriaceae	Clavibacter	Clavibacter michiganensis	9	0	16	18	15	307	30	14	142	26	63	21	59	482	38	32	129	136	160	267	98.7387	14.5966	40.974	11.0501	10.6066	178.178	20.005	7.76076	87.6456	62.2513	86.3083	170.857	59	295.439	29.1271	23.2773	6.15516	0	11.3774	12.969	10.4615	175.617
ASV_82	Bacteria	Proteobacteria	Gammaproteobacteria	Betaproteobacteriales	Burkholderiaceae	Massilia		0	0	0	0	20	645	250	495	0	0	0	0	0	140	90	0	57	46	63	138	0	0	0	0	14.2252	375.056	167.21	275.592	39.021	21.0751	33.966	88.3073	0	86.0561	68.8579	0	0	0	0	0	13.7948	369.206
ASV_83	Bacteria	Patescibacteria	Saccharimonadia	Saccharimonadales				11	16	47	42	337	33	235	571	168	0	5	12	0	202	242	0	0	14	0	0	116.562	0	3.26527	6.33433	237.076	18.9409	157.151	317.147	0	6.40641	0	0	0	123.9	185.297	0	7.56456	10.6877	33.6276	30.2002	234.157	18.7848
ASV_84	Bacteria	Proteobacteria	Deltaproteobacteria	Myxococcales	Haliangiaceae	Haliangium		0	412	378	199	289	133	336	90	6	0	0	0	0	0	0	38	0	0	27	0	4.11812	0	0	0	203.412	77.2112	224.716	50.0631	0	0	14.6757	0	0	0	0	27.6346	0	273.483	270.098	143.156	200.281	76.1822
ASV_85	Bacteria	Actinobacteria	Actinobacteria	Micrococcales	Microbacteriaceae	Subtercola	Subtercola boreus	297	159	36	110	99	249	88	92	51	121	113	53	24	111	22	25	93	32	76	45	35.2282	67.6056	73.7588	28.2412	69.5145	144.387	58.6386	51.3083	63.4224	14.6807	40.9329	28.9429	24	68.2663	16.8729	18.2212	204.81	105.521	25.7097	78.5796	68.7127	142.465
ASV_86	Bacteria	Proteobacteria	Gammaproteobacteria	Enterobacteriales	Enterobacteriaceae			141	255	21	75	32	75	58	81	212	111	145	357	25	17	7	227	0	0	0	14	147.574	61.7998	94.5556	188.896	22.6366	43.4995	38.9309	45.3333	0	0	0	9.03704	25	10.4805	5.36436	164.897	97.4995	169.546	14.9459	53.9309	22.2903	42.951
ASV_87	Bacteria	Bacteroidetes	Bacteroidia	Flavobacteriales	Flavobacteriaceae	Flavobacterium		0	16	519	91	66	56	0	82	0	0	57	0	31	127	235	90	299	0	36	129	0	0	37.3163	0	46.6677	32.3964	0	45.6286	203.797	0	19.3183	82.7508	31	77.6947	179.719	65.5035	0	10.5425	371.42	65.3654	45.7698	32.042
ASV_88	Bacteria	Bacteroidetes	Bacteroidia	Flavobacteriales	Flavobacteriaceae	Flavobacterium		0	0	465	28	15	17	21	29	606	272	0	0	63	54	122	23	29	39	0	31	421.132	152.378	0	0	10.5726	9.87387	14.0751	16.1922	19.6527	17.8258	0	19.986	63	33.046	93.2953	16.8909	0	0	332.117	20.1532	10.3834	9.76777
ASV_89	Bacteria	Proteobacteria	Gammaproteobacteria	Betaproteobacteriales	Burkholderiaceae	Massilia	Massilia eurypsychrophila	0	0	15	0	0	893	117	197	0	0	0	0	101	145	68	0	25	63	0	187	0	0	0	0	0	517.556	78.1682	109.493	17.042	28.7548	0	119.656	101	89.1421	52.1311	0	0	0	10.7027	0	0	509.806
ASV_90	Bacteria	Bacteroidetes	Bacteroidia	Cytophagales	Spirosomaceae	Dyadobacter		41	44	0	0	113	88	330	411	40	42	433	42	0	0	0	226	0	0	0	0	27.8108	23.7107	282.819	22.0621	79.3634	51.1181	220.531	228.679	0	0	0	0	0	0	0	164.245	28.3323	29.2012	0	0	78.4565	50.5616
ASV_91	Bacteria	Patescibacteria	Saccharimonadia	Saccharimonadales				88	31	33	50	106	0	303	678	0	0	74	0	324	0	44	45	0	0	0	0	0	0	48.3724	0	74.6266	0	202.418	376.78	0	0	0	0	324	0	33.5025	32.7908	60.5616	20.6446	23.8058	35.7668	73.4625	0
ASV_92	Bacteria	Bacteroidetes	Bacteroidia	Sphingobacteriales	Sphingobacteriaceae	Mucilaginibacter		159	197	19	81	157	111	187	128	8	25	35	0	12	54	150	0	150	178	71	46	5.52252	14.0681	22.6877	0	110.93	64.2953	124.559	71.1161	102.332	81.5405	38.1401	29.3463	12	33.1281	114.578	0	109.517	131.024	13.6376	58.1421	108.63	63.8098
ASV_93	Bacteria	Bacteroidetes	Bacteroidia	Flavobacteriales	Weeksellaceae	Chryseobacterium		19	80	33	77	0	22	0	0	308	441	88	305	0	0	0	51	185	71	20	57	214.077	246.427	57.6046	161.005	0	12.6577	0	0	125.988	32.5726	10.7808	36.3864	0	0	0	37.2422	13.0801	53.049	23.6456	55.2232	0	12.5526
ASV_94	Bacteria	Proteobacteria	Gammaproteobacteria	Betaproteobacteriales	Burkholderiaceae			83	466	101	247	0	0	0	0	0	0	0	0	71	412	0	145	77	0	97	40	0	0	0	0	0	0	0	0	52.5465	0	52.4144	25.6827	71	253.22	0	105.338	57.3544	309.916	72.047	177.602	0	0
ASV_95	Bacteria	Bacteroidetes	Bacteroidia	Sphingobacteriales	Sphingobacteriaceae	Pedobacter		25	35	52	32	28	104	55	33	140	71	78	241	0	48	18	24	213	147	188	204	97.4134	39.995	50.967	127.488	19.7528	60.1852	36.6316	18.2492	145.249	67.2312	101.363	130.614	0	29.4234	13.8078	17.5906	17.1832	23.2803	36.983	22.984	19.3884	59.5135
ASV_96	Bacteria	Bacteroidetes	Bacteroidia	Flavobacteriales	Weeksellaceae	Chryseobacterium	Chryseobacterium psychrotolerans	33	15	26	0	45	45	184	324	0	0	304	0	0	587	79	0	0	31	0	63	0	0	198.633	0	31.5395	26.1221	122.673	180.185	0	14.1512	0	40.2262	0	359.873	60.5335	0	22.5716	9.93694	18.5455	0	31.2412	25.5846
ASV_97	Bacteria	Bacteroidetes	Bacteroidia	Flavobacteriales	Flavobacteriaceae	Flavobacterium		112	150	66	85	136	101	51	63	41	22	50	70	0	137	31	67	239	104	110	73	28.4084	12.3023	32.6126	36.988	95.7698	58.5576	33.9369	35.036	163.069	47.6056	59.2573	46.8288	0	84.1181	23.8428	48.8689	77.0681	100.105	47.0911	61.0731	94.2412	57.5536
ASV_98	Bacteria	Proteobacteria	Gammaproteobacteria	Betaproteobacteriales	Burkholderiaceae	Janthinobacterium		0	0	0	0	550	307	275	566	0	0	0	0	0	0	0	0	0	0	0	0	0	0	0	0	387.118	178.079	183.28	315.278	0	0	0	0	0	0	0	0	0	0	0	0	380.736	175.967
ASV_99	Bacteria	Proteobacteria	Alphaproteobacteria	Sphingomonadales	Sphingomonadaceae	Sphingomonas		91	95	39	51	0	0	55	0	327	82	67	168	0	257	57	169	0	68	43	81	226.879	45.8498	43.7237	88.8028	0	0	36.976	0	0	31.1361	23.1231	52.2342	0	157.719	43.4845	123.105	62.7147	63.0751	27.8639	36.4995	0	0
ASV_100	Bacteria	Patescibacteria	Saccharimonadia	Saccharimonadales				235	197	40	276	204	62	83	247	0	0	59	23	0	0	0	0	0	18	158	41	0	0	38.3854	12.2623	143.462	36.045	55.3844	136.926	0	8.24725	85.039	26.2422	0	0	0	0	161.979	131.087	28.6046	198.529	141.035	35.4735
ASV_101	Bacteria	Proteobacteria	Alphaproteobacteria	Caulobacterales	Caulobacteraceae	Brevundimonas	Brevundimonas staleyi	25	45	32	46	111	0	0	64	0	130	143	74	24	43	37	67	208	243	76	238	0	72.7868	93.2082	39.031	78.3504	0	0	35.4975	142.038	111.158	40.8128	152.995	24	26.3704	28.3824	48.7628	17.2372	29.9059	22.8248	33.0851	77.1101	0
ASV_102	Bacteria	Bacteroidetes	Bacteroidia	Sphingobacteriales	Sphingobacteriaceae	Pedobacter		161	37	0	16	36	259	43	79	168	68	0	0	0	0	0	89	33	0	610	0	116.654	38.3383	0	0	25.2693	150.181	28.6246	43.9479	22.4635	0	328.168	0	0	0	0	64.6196	111.032	24.5576	0	11.5005	24.9479	148.281
ASV_103	Bacteria	Bacteroidetes	Bacteroidia	Cytophagales	Hymenobacteraceae	Hymenobacter		97	35	14	0	40	151	65	50	87	52	65	129	32	94	39	58	52	62	197	279	60.6366	28.9279	42.3994	67.7387	28.3073	87.4735	43.3814	27.8769	35.4925	28.3914	106.319	179.362	32	57.7497	29.975	42.1051	66.8208	23.5085	9.98298	0	27.7347	86.1892
ASV_104	Bacteria	Proteobacteria	Gammaproteobacteria	Betaproteobacteriales	Burkholderiaceae	Ralstonia		8	8	0	7	16	60	27	63	312	77	42	6	10	73	0	106	119	80	392	180	216.736	43.0671	27.5185	3.25626	11.3243	34.8559	18.017	35.0661	81.4314	36.6166	211.204	115.545	10	44.952	0	77.0711	5.50951	5.35836	0	5.02603	11.0611	34.4775
ASV_105	Bacteria	Patescibacteria	Saccharimonadia	Saccharimonadales				0	0	0	0	0	0	0	0	0	0	0	0	0	0	0	0	0	1355	196	0	0	0	0	0	0	0	0	0	0	619.678	105.969	0	0	0	0	0	0	0	0	0	0	0
ASV_106	Bacteria	Actinobacteria	Actinobacteria	Propionibacteriales	Nocardioidaceae	Aeromicrobium	Aeromicrobium ginsengisoli	95	120	84	100	36	98	42	68	36	0	80	62	22	0	0	41	50	0	257	356	24.961	0	52.4334	32.5996	25.3343	56.8949	28.028	37.995	34.1481	0	138.182	227.639	22	0	0	29.9269	65.3634	79.7588	60.4214	71.9249	25.0751	55.985
ASV_107	Bacteria	Patescibacteria	Saccharimonadia	Saccharimonadales				58	52	25	26	231	0	0	130	17	32	0	0	80	404	296	0	27	13	144	0	11.7147	17.8208	0	0	162.338	0	0	72.0941	18.3784	5.95596	77.6126	0	80	248.014	226.056	0	39.9209	34.6917	17.8509	18.6316	160.231	0
ASV_108	Bacteria	Proteobacteria	Gammaproteobacteria	Betaproteobacteriales	Burkholderiaceae			122	77	114	62	59	103	128	59	39	95	74	11	40	120	39	37	92	33	0	209	27.2492	53.1542	48.2753	5.80881	41.4224	59.8669	85.4655	32.7307	62.5205	15.0621	0	133.587	40	73.4204	29.8509	27.009	84.015	51.1932	81.3003	44.4995	40.966	58.9319
ASV_109	Bacteria	Proteobacteria	Gammaproteobacteria	Pseudomonadales	Pseudomonadaceae	Pseudomonas		139	9	280	63	22	43	32	63	70	50	281	42	9	43	70	0	57	13	173	49	48.6907	28.0531	182.999	22.3013	15.3063	24.7427	21.2933	35.1772	39.005	5.94995	93.4094	31.3253	9	26.7588	53.7928	0	95.9119	5.98899	200.137	45.3013	15.3253	24.7257
ASV_110	Bacteria	Proteobacteria	Gammaproteobacteria	Betaproteobacteriales	Burkholderiaceae	Rhizobacter		86	176	230	142	0	131	194	142	0	189	0	16	37	42	0	0	0	27	0	88	0	105.877	0	8.48949	0	76.0621	129.769	78.9019	0	12.3824	0	56.1942	37	25.7207	0	0	58.967	117.077	164.303	102.16	0	74.7467
ASV_111	Bacteria	Proteobacteria	Alphaproteobacteria	Sphingomonadales	Sphingomonadaceae	Novosphingobium		0	0	0	0	0	47	56	49	174	166	186	76	0	93	29	45	173	152	59	171	120.856	93.5435	121.569	40.2182	0	27.1421	37.3884	27.2212	117.82	69.6757	31.6917	110.145	0	57.1872	22.1502	32.7487	0	0	0	0	0	26.7147
ASV_112	Bacteria	Proteobacteria	Gammaproteobacteria	Betaproteobacteriales	Neisseriaceae			0	0	0	0	23	49	182	131	227	0	0	0	5	14	0	59	0	500	235	42	157.899	0	0	0	16.2242	28.2833	121.566	73.1181	0	228.914	126.731	26.9479	5	8.54454	0	42.8739	0	0	0	0	16.03	27.8609
ASV_113	Bacteria	Proteobacteria	Gammaproteobacteria	Betaproteobacteriales	Methylophilaceae			69	106	86	49	107	100	73	82	56	28	72	10	54	50	28	152	67	21	36	174	38.9459	15.6967	46.8278	5.22723	75.2292	57.8609	48.975	45.4915	45.8168	9.60661	19.3604	111.203	54	30.7327	21.3914	110.411	47.3664	70.9229	61.5686	35.1291	74.3013	57.1131
ASV_114	Bacteria	Bacteroidetes	Bacteroidia	Sphingobacteriales	Sphingobacteriaceae	Mucilaginibacter		150	183	47	156	108	191	68	80	31	74	47	24	19	57	16	43	44	0	0	81	21.6496	41.3614	30.8969	12.7357	75.8749	110.854	45.0691	44.7117	29.8138	0	0	51.8298	19	34.8298	12.1912	31.3253	103.425	121.688	33.7357	111.996	74.8999	109.437
ASV_115	Bacteria	Proteobacteria	Alphaproteobacteria	Rhizobiales	Xanthobacteraceae	Tardiphaga		61	52	35	54	58	28	38	37	134	170	158	70	15	88	37	43	110	66	37	103	93.7477	95.2202	103.033	37.1081	41.004	16.0861	25.4274	20.4895	74.8659	30.2583	19.8919	66.1361	15	53.96	28.2503	31.1451	41.9149	34.6096	25.0781	38.7568	40.2212	16.1381
ASV_116	Bacteria	Proteobacteria	Deltaproteobacteria	Myxococcales	Haliangiaceae	Haliangium		0	0	0	0	0	0	96	528	0	0	0	8	18	59	33	354	21	79	0	194	0	0	0	4.11812	0	0	64.1792	293.707	14.4505	36.1361	0	124.242	18	36.1361	25.1622	257.252	0	0	0	0	0	0
ASV_117	Bacteria	Proteobacteria	Gammaproteobacteria	Betaproteobacteriales	Burkholderiaceae	Xylophilus		63	138	90	134	86	34	71	52	37	0	48	17	42	0	0	104	112	55	83	220	25.8368	0	31.4885	8.997	60.3413	19.8238	47.2122	28.8739	76.03	25.0911	44.5656	141.058	42	0	0	75.6627	43.2603	91.5215	64.3043	96.2763	59.4755	19.6567
ASV_118	Bacteria	Actinobacteria	Actinobacteria	Corynebacteriales	Mycobacteriaceae	Mycobacterium		118	94	40	82	0	121	0	57	70	94	79	42	28	35	0	125	93	45	121	133	48.6046	52.4294	51.4715	22.03	0	70.009	0	31.6667	63.3564	20.6577	65.3303	84.7528	28	21.3363	0	91.2392	81.4464	62.2793	28.4675	58.9279	0	69.3113
ASV_119	Bacteria	Proteobacteria	Gammaproteobacteria	Pseudomonadales	Pseudomonadaceae	Pseudomonas		59	83	145	111	22	40	38	123	52	26	50	45	60	33	75	36	69	21	227	61	36.04	14.5455	32.5315	23.964	15.4685	23.3313	25.2943	68.7057	46.959	9.5956	122.273	38.9339	60	20.4174	57.3363	26.2142	40.6226	55.1031	103.722	80.1171	15.2382	22.8298
ASV_120	Bacteria	Proteobacteria	Alphaproteobacteria	Sphingomonadales	Sphingomonadaceae	Sphingomonas	Sphingomonas faeni	42	71	15	29	13	17	30	21	74	139	142	155	44	110	66	22	100	92	61	127	51.1902	77.7007	92.6036	81.7367	9.25726	9.83383	20.007	11.5856	68.3493	42.1281	33.2492	81.3413	44	67.7808	50.5556	16.014	29.026	47.0901	10.6677	21.022	9.12312	9.78378
ASV_121	Bacteria	Bacteroidetes	Bacteroidia	Cytophagales	Spirosomaceae	Dyadobacter		0	0	0	0	0	39	122	0	82	80	0	0	22	88	28	141	102	151	300	215	56.8649	44.6767	0	0	0	22.6847	81.5015	0	69.4625	69.1522	161.633	138.015	22	54.0641	21.3253	102.43	0	0	0	0	0	22.3794
ASV_122	Bacteria	Patescibacteria	Saccharimonadia	Saccharimonadales				0	18	265	0	265	92	77	273	0	0	0	0	0	188	0	0	88	0	102	0	0	0	0	0	186.582	53.3033	51.2432	151.591	60.1522	0	54.8979	0	0	115.622	0	0	0	11.959	189.607	0	183.709	52.6917
ASV_123	Bacteria	Actinobacteria	Actinobacteria	Corynebacteriales	Nocardiaceae	Nocardia		29	0	0	0	40	88	1	0	23	31	55	54	27	69	10	258	109	63	222	284	15.97	17.2973	36.0641	28.5976	27.975	50.8739	0.663664	0	74.1992	28.7938	119.512	182.148	27	42.3303	7.64064	187.959	19.968	0	0	0	27.6186	50.2823
ASV_124	Bacteria	Patescibacteria	Saccharimonadia	Saccharimonadales				0	30	0	0	0	0	0	0	10	38	0	46	60	45	786	0	238	0	109	0	6.86687	21.1812	0	24.4334	0	0	0	0	162.374	0	58.9109	0	60	27.7968	600.63	0	0	19.8549	0	0	0	0
ASV_125	Bacteria	Bacteroidetes	Bacteroidia	Flavobacteriales	Weeksellaceae	Chryseobacterium		155	246	0	161	0	0	0	0	0	0	0	0	41	101	51	0	104	179	14	283	0	0	0	0	0	0	0	0	70.7347	81.8619	7.55756	181.025	41	62.1311	39.029	0	107.011	163.817	0	115.677	0	0
ASV_126	Bacteria	Patescibacteria	Saccharimonadia	Saccharimonadales				22	0	0	0	322	20	148	259	10	63	0	46	0	186	86	11	45	0	0	100	7.02102	35.3033	0	24.4545	226.881	11.6577	98.8819	143.923	30.6637	0	0	64.016	0	113.964	65.7928	7.98498	15.3233	0	0	0	223.509	11.5385
ASV_127	Bacteria	Proteobacteria	Gammaproteobacteria	Betaproteobacteriales	Burkholderiaceae			323	54	15	17	77	109	78	74	47	60	43	30	54	65	0	78	63	49	0	67	32.7217	33.6887	28.0981	15.7437	54.2573	63.3734	52.018	41.019	42.9269	22.4565	0	43.009	54	39.979	0	56.5786	222.822	35.8969	10.7267	12.1932	53.2913	62.4935
ASV_128	Bacteria	Proteobacteria	Gammaproteobacteria	Betaproteobacteriales	Burkholderiaceae			37	203	230	153	0	0	349	122	13	24	0	0	0	0	0	161	0	0	0	0	8.95195	13.4635	0	0	0	0	233.107	67.7728	0	0	0	0	0	0	0	117.144	25.4785	135.211	164.766	109.796	0	0
ASV_129	Bacteria	Bacteroidetes	Bacteroidia	Sphingobacteriales	Sphingobacteriaceae	Pedobacter		0	0	0	0	0	0	0	0	77	39	103	449	0	37	0	0	209	212	90	59	53.4915	21.8248	67.5055	237.416	0	0	0	0	142.457	96.967	48.7197	37.8679	0	22.7658	0	0	0	0	0	0	0	0
ASV_130	Bacteria	Bacteroidetes	Bacteroidia	Sphingobacteriales	Sphingobacteriaceae	Pedobacter		43	95	81	125	0	64	39	0	365	206	64	148	0	0	0	20	0	0	0	0	252.887	115.643	41.9049	78.2442	0	36.995	26.1351	0	0	0	0	0	0	0	0	14.6046	29.7898	63.1481	57.9469	89.6717	0	36.6627
ASV_131	Bacteria	Proteobacteria	Gammaproteobacteria	Betaproteobacteriales	Burkholderiaceae	Janthinobacterium	Janthinobacterium lividum	44	51	41	0	105	0	179	279	0	0	0	0	88	176	102	64	73	0	0	46	0	0	0	0	73.8128	0	119.685	155.365	49.7888	0	0	29.4535	88	108.169	78.023	46.5896	30.3303	34.1171	29.3153	0	72.7748	0
ASV_132	Bacteria	Actinobacteria	Actinobacteria	Micrococcales	Microbacteriaceae	Galbitalea		53	66	69	72	195	221	100	136	0	45	0	0	25	126	10	30	44	0	33	23	0	25.1522	0	0	137.221	128.065	67.036	75.6747	30.1722	0	17.8238	14.6817	25	77.4334	7.65666	21.8318	36.5976	44.015	49.4865	51.4364	134.919	126.595
ASV_133	Bacteria	Patescibacteria	Saccharimonadia	Saccharimonadales				0	0	0	0	0	14	33	123	0	0	0	0	36	330	73	0	465	75	99	0	0	0	0	0	0	8.08108	21.8919	68.4474	317.179	34.2603	53.4054	0	36	202.683	55.8639	0	0	0	0	0	0	8.03303
ASV_134	Bacteria	Bacteroidetes	Bacteroidia	Sphingobacteriales	Sphingobacteriaceae	Pedobacter		78	73	141	483	74	42	36	27	0	0	0	33	0	0	14	51	53	13	0	129	0	0	0	17.4545	52.04	24.2663	24.049	15.0791	36.2012	5.94795	0	82.3674	0	0	10.6386	37.1772	53.8749	48.5896	100.652	347.419	51.1952	24.1221
ASV_135	Bacteria	Bacteroidetes	Bacteroidia	Sphingobacteriales	Sphingobacteriaceae	Pedobacter		23	55	45	0	106	99	50	75	10	0	130	11	21	91	35	39	78	107	138	127	6.94795	0	84.8859	5.88188	74.6987	57.5405	33.2052	41.6496	53	48.958	74.7137	81.2072	21	55.988	26.6256	28.2232	15.7738	36.7508	32.1251	0	73.8669	56.4595
ASV_136	Bacteria	Patescibacteria	Saccharimonadia	Saccharimonadales				141	117	29	38	137	0	64	196	209	131	42	21	94	0	0	0	0	0	0	0	145.292	73.3664	27.4004	11.1942	96.2132	0	42.8819	108.715	0	0	0	0	94	0	0	0	96.969	77.8288	20.9059	27.5766	95.048	0
ASV_137	Bacteria	Deinococcus-Thermus	Deinococci	Deinococcales	Deinococcaceae	Deinococcus		0	0	15	0	0	50	65	30	0	0	0	0	161	386	238	0	81	102	50	28	0	0	0	0	0	29.1231	43.3734	16.8198	55.3163	46.5896	27.0521	17.8248	161	236.893	182.13	0	0	0	10.7548	0	0	28.8158
ASV_138	Bacteria	Patescibacteria	Saccharimonadia	Saccharimonadales				25	60	22	0	243	124	88	83	0	0	192	84	58	37	61	0	32	0	0	96	0	0	125.666	44.4204	170.748	72.0921	58.6386	46.1491	21.8869	0	0	61.5165	58	22.6577	46.6947	0	17.2422	40.0521	15.7377	0	168.181	71.1431
ASV_139	Bacteria	Patescibacteria	Saccharimonadia	Saccharimonadales				0	85	216	0	0	31	16	188	0	0	0	0	26	325	94	14	0	0	107	91	0	0	0	0	0	18.034	10.6977	104.338	0	0	57.5325	58.3483	26	199.098	72.1211	10.1802	0	56.4715	154.758	0	0	17.8078
ASV_140	Bacteria	Bacteroidetes	Bacteroidia	Sphingobacteriales	Sphingobacteriaceae	Pedobacter	Pedobacter glacialis	0	0	62	0	26	76	51	38	56	44	40	0	20	98	37	78	108	168	186	93	38.8969	24.6737	26.2002	0	18.2382	44.044	34.2162	21.1171	73.4765	76.8408	99.9149	59.6517	20	60.1301	28.3033	56.8378	0	0	44.3634	0	18.0521	43.5015
ASV_141	Bacteria	Patescibacteria	Saccharimonadia	Saccharimonadales				95	157	116	253	271	30	125	128	0	0	0	0	0	0	0	0	0	0	0	0	0	0	0	0	190.403	17.2232	83.4725	71.5055	0	0	0	0	0	0	0	0	65.3894	104.471	83.007	181.715	187.971	17.1281
ASV_142	Bacteria	Proteobacteria	Gammaproteobacteria	Betaproteobacteriales	Burkholderiaceae	Duganella		63	24	43	24	267	326	63	79	0	0	149	21	0	65	49	0	0	0	0	0	0	0	97.4815	11.0561	187.85	188.836	42.1131	43.6667	0	0	0	0	0	39.9039	37.6817	0	43.4725	15.967	30.7558	17.1341	185.232	186.799
ASV_143	Bacteria	Actinobacteria	Actinobacteria	Micrococcales	Microbacteriaceae			0	0	0	0	0	0	17	0	289	132	16	224	0	0	0	0	15	67	249	152	200.671	74.1782	10.4965	118.601	0	0	11.2603	0	10.2322	30.6757	134.112	97.1672	0	0	0	0	0	0	0	0	0	0
ASV_144	Bacteria	Bacteroidetes	Bacteroidia	Cytophagales	Spirosomaceae	Spirosoma		144	203	63	138	87	125	76	131	13	0	11	19	0	7	0	41	0	0	16	77	9.06907	0	7.18118	10.0721	61.2813	72.4765	50.8018	72.6426	0	0	8.65566	49.3213	0	4.27127	0	29.8699	99.1732	135.153	45.028	99.2452	60.1271	71.6787
ASV_145	Bacteria	Proteobacteria	Gammaproteobacteria	Betaproteobacteriales	Burkholderiaceae			60	24	0	36	68	71	187	130	18	73	66	0	72	206	115	0	0	0	0	23	12.5205	40.7087	43.009	0	47.7878	41.1552	124.882	72.026	0	0	0	14.7017	72	126.661	88.044	0	41.3393	15.961	0	25.7508	47.2613	40.7397
ASV_146	Bacteria	Patescibacteria	Saccharimonadia	Saccharimonadales				0	0	143	0	0	0	0	0	0	0	0	0	383	0	0	413	0	0	0	203	0	0	0	0	0	0	0	0	0	0	0	129.754	383	0	0	300.497	0	0	102.122	0	0	0
ASV_147	Bacteria	Proteobacteria	Gammaproteobacteria	Pseudomonadales	Pseudomonadaceae	Pseudomonas		133	11	285	48	22	22	0	31	26	24	25	10	2	18	18	0	0	0	437	12	18.1491	13.5385	16.4134	5.32533	15.4494	12.6697	0	17.1902	0	0	235.802	7.72773	2	11.0551	13.8559	0	91.5836	7.29229	203.849	34.5265	15.1922	12.6557
ASV_148	Bacteria	Proteobacteria	Alphaproteobacteria	Sphingomonadales	Sphingomonadaceae	Polymorphobacter		313	151	33	38	40	94	37	80	0	68	52	36	49	0	0	41	0	0	0	83	0	38.1271	33.8078	19.1121	28.1031	54.5435	24.8258	44.3664	0	0	0	52.963	49	0	0	29.7087	215.6	100.513	23.6116	27.1071	27.6617	53.8889
ASV_149	Bacteria	Patescibacteria	Saccharimonadia	Saccharimonadales				0	0	0	0	0	0	0	0	0	0	0	0	0	0	0	0	0	1105	0	0	0	0	0	0	0	0	0	0	0	505.937	0	0	0	0	0	0	0	0	0	0	0	0
ASV_150	Bacteria	Bacteroidetes	Bacteroidia	Sphingobacteriales	Sphingobacteriaceae	Pedobacter		40	69	52	62	69	83	142	147	74	71	45	15	0	40	18	17	50	53	22	35	51.4715	39.6807	29.3293	7.89389	48.5606	48.1191	94.5996	81.8418	34.037	24.1752	11.8078	22.4294	0	24.6907	13.8108	12.4004	27.5786	45.5996	37.2623	44.5916	47.7628	47.3173
ASV_151	Bacteria	Bacteroidetes	Bacteroidia	Cytophagales	Spirosomaceae	Dyadobacter		0	0	25	14	63	0	167	50	104	63	96	36	20	32	31	40	35	80	81	158	72.2192	35.2472	62.6817	18.964	44.4935	0	111.734	27.8989	23.9349	36.5115	43.6276	100.994	20	19.6777	23.8198	29.04	0	0	17.7608	10.0721	43.8348	0
ASV_152	Bacteria	Bacteroidetes	Bacteroidia	Chitinophagales	Chitinophagaceae	Ferruginibacter		53	30	46	50	97	229	243	70	31	11	28	0	13	64	22	23	53	23	0	0	21.5626	6.06707	18.2182	0	68.5776	132.89	161.935	38.8999	36.0651	10.5165	0	0	13	39.3564	16.8148	16.6627	36.5776	19.9129	32.7958	35.8709	67.2322	131.282
ASV_153	Bacteria	Bacteroidetes	Bacteroidia	Sphingobacteriales	Sphingobacteriaceae	Pedobacter		0	22	0	50	0	0	197	127	0	20	0	0	39	56	0	48	67	271	182	0	0	11.2192	0	0	0	0	131.579	70.5596	45.6176	123.745	98.1181	0	39	34.4515	0	35.026	0	14.5886	0	35.8819	0	0
ASV_154	Bacteria	Proteobacteria	Gammaproteobacteria	Betaproteobacteriales	Burkholderiaceae			168	65	8	39	141	159	105	85	35	12	23	12	27	71	0	53	33	17	21	0	24.3323	6.64565	14.992	6.25125	99.0701	92.2673	70.3203	47.2963	22.6356	7.8028	11.3113	0	27	43.2022	0	38.6366	115.797	43.1642	5.65966	28.034	97.5756	90.8308
ASV_155	Bacteria	Patescibacteria	Saccharimonadia	Saccharimonadales				187	236	376	49	222	0	0	0	0	0	0	0	0	0	0	0	0	0	0	0	0	0	0	0	155.989	0	0	0	0	0	0	0	0	0	0	0	129.05	157.273	268.616	35.3233	153.785	0
ASV_156	Bacteria	Proteobacteria	Gammaproteobacteria	Betaproteobacteriales	Burkholderiaceae			0	0	63	35	0	0	19	0	69	0	41	51	44	115	50	74	135	95	87	188	48.025	0	26.8959	26.982	0	0	12.6256	0	92.016	43.4334	47.0731	120.555	44	70.7317	37.959	53.9199	0	0	44.8529	25.1612	0	0
ASV_157	Bacteria	Patescibacteria	Saccharimonadia	Saccharimonadales				38	43	56	367	63	14	69	292	18	27	46	0	25	0	0	0	0	0	0	0	12.5455	15.0751	30.1572	0	44.1712	8.1992	46.1532	162.327	0	0	0	0	25	0	0	0	26.1982	28.6226	40.026	263.426	43.8148	8.02703
ASV_158	Bacteria	Bacteroidetes	Bacteroidia	Sphingobacteriales	Sphingobacteriaceae	Pedobacter	Pedobacter alluvionis	145	193	82	104	0	0	0	0	18	51	34	0	0	53	0	0	0	0	0	372	12.5506	28.7277	22.2462	0	0	0	0	0	0	0	0	237.769	0	32.4194	0	0	100.267	128.197	58.8669	74.7738	0	0
ASV_159	Bacteria	Bacteroidetes	Bacteroidia	Flavobacteriales	Flavobacteriaceae	Flavobacterium	Flavobacterium noncentrifugens	0	0	0	0	0	0	124	0	183	148	0	104	0	0	0	0	0	490	0	0	127.044	83.1161	0	54.8378	0	0	82.9139	0	0	224.229	0	0	0	0	0	0	0	0	0	0	0	0
ASV_160	Bacteria	Actinobacteria	Thermoleophilia	Solirubrobacterales	Solirubrobacteraceae			92	108	88	170	47	59	48	27	22	109	23	14	28	48	10	26	46	17	14	49	15.4414	60.987	15.0571	7.50851	33.0961	34.2613	31.986	14.9369	31.4104	7.81782	7.61361	31.3123	28	29.5175	7.66567	18.7788	63.4935	71.4344	63.1802	122.177	32.6627	33.8188
ASV_161	Bacteria	Actinobacteria	Actinobacteria					233	183	25	132	58	66	60	49	66	74	45	0	0	0	0	51	2	0	0	0	46.006	41.3093	29.3473	0	40.8599	38.2943	39.9439	27.2543	1.3954	0	0	0	0	0	0	37.1001	161.107	121.527	17.9239	95.0901	40.2282	37.7207
ASV_162	Bacteria	Bacteroidetes	Bacteroidia	Sphingobacteriales	Sphingobacteriaceae	Mucilaginibacter		196	210	14	174	102	127	73	62	24	0	24	0	0	31	0	0	0	0	0	0	16.7057	0	15.5395	0	72.0691	73.6657	48.8929	34.4174	0	0	0	0	0	19.1161	0	0	135.331	139.511	9.97998	125.003	70.5095	72.3493
ASV_163	Bacteria	Actinobacteria	Actinobacteria	Micrococcales	Microbacteriaceae	Parafrigoribacterium		123	84	30	86	121	120	199	157	0	0	0	0	0	48	0	17	49	0	0	0	0	0	0	0	85.2533	69.5696	133.172	87.6817	33.5976	0	0	0	0	29.4064	0	12.4094	84.7738	55.9119	21.5135	61.6647	83.969	68.7888
ASV_164	Bacteria	Proteobacteria	Gammaproteobacteria	Betaproteobacteriales	Burkholderiaceae	Duganella		34	0	0	21	222	127	54	94	24	12	278	54	0	44	68	0	0	0	0	0	16.7277	6.66166	181.76	28.6436	156.189	73.7157	36.3453	52.4484	0	0	0	0	0	27.1522	52.005	0	23.5205	0	0	15.0731	154.001	72.8779
ASV_165	Bacteria	Proteobacteria	Alphaproteobacteria	Acetobacterales	Acetobacteraceae			175	42	0	16	83	255	89	76	0	65	33	0	0	38	9	55	34	0	35	17	0	36.4785	21.6797	0	58.4444	147.854	59.3704	42.3564	23.0531	0	18.972	10.9019	0	23.3193	6.87387	39.7598	120.155	27.8729	0	11.4364	57.4535	146.329
ASV_166	Bacteria	Actinobacteria	Actinobacteria	Propionibacteriales	Nocardioidaceae	Nocardioides		45	58	37	60	0	23	11	0	32	59	29	35	24	113	20	96	90	61	111	113	22.2142	33.1562	19.038	18.5095	0	13.2212	7.34234	0	61.3273	27.8609	59.8959	72.2883	24	69.2122	15.2382	69.957	31.013	38.7177	26.3654	42.971	0	13.1932
ASV_167	Bacteria	Proteobacteria	Gammaproteobacteria	Xanthomonadales	Rhodanobacteraceae			119	75	43	59	106	148	113	97	13	79	32	10	12	47	19	18	11	0	0	11	8.96797	44.1251	20.99	5.3003	74.6166	85.8999	75.4404	54.2352	7.48348	0	0	7.13213	12	28.9419	14.4494	13.032	81.9219	50.03	30.8458	42.1271	73.6466	84.6717
ASV_168	Bacteria	Actinobacteria	Actinobacteria	Frankiales	Nakamurellaceae	Nakamurella		96	54	18	26	61	150	78	40	27	35	67	31	18	84	21	45	53	21	36	29	18.8328	19.5175	43.8919	16.4535	43.046	87.023	51.979	22.4364	36.044	9.6016	19.3864	18.6136	18	51.7207	16.001	32.7327	66.0561	36.1522	12.8989	18.5345	42.3233	86.0521
ASV_169	Bacteria	Bacteroidetes	Bacteroidia	Sphingobacteriales	Sphingobacteriaceae	Pedobacter		29	24	0	15	94	68	61	135	60	47	58	41	0	55	0	37	106	55	11	77	41.4394	26.5175	37.8619	21.5856	66.1371	39.4935	40.8388	75.2262	72.4024	25.1522	5.88388	49.1712	0	33.6316	0	26.7908	20.014	16.1071	0	10.7838	65.1832	38.8288
ASV_170	Bacteria	Proteobacteria	Gammaproteobacteria	Betaproteobacteriales	Burkholderiaceae			0	9	28	0	31	0	33	78	186	89	0	0	51	0	46	18	81	14	30	279	128.835	49.7467	0	0	21.7608	0	22.0681	43.2072	55.3493	6.41542	16.1892	179.025	51	0	35.2703	13.1161	0	5.95796	20.0621	0	21.5546	0
ASV_171	Bacteria	Bacteroidetes	Bacteroidia	Sphingobacteriales	Sphingobacteriaceae	Pedobacter		212	236	54	154	39	66	84	0	0	0	115	0	0	0	0	0	0	0	0	0	0	0	75.1652	0	27.4705	38.1662	56.027	0	0	0	0	0	0	0	0	0	145.998	156.556	38.6947	110.751	26.971	38.03
ASV_172	Bacteria	Bacteroidetes	Bacteroidia	Sphingobacteriales	Sphingobacteriaceae	Pedobacter		0	0	0	0	0	0	0	0	0	0	0	34	0	31	0	0	169	227	201	298	0	0	0	18.0521	0	0	0	0	115.454	103.998	108.52	191.124	0	18.952	0	0	0	0	0	0	0	0
ASV_173	Bacteria	Proteobacteria	Gammaproteobacteria	Betaproteobacteriales	Burkholderiaceae			66	93	40	80	41	51	0	21	182	116	56	23	0	0	11	101	14	48	13	0	126.593	64.977	36.6386	12.2513	28.8649	29.5055	0	11.7017	9.4965	21.966	6.96897	0	0	0	8.36737	73.3273	45.5215	61.9369	28.6597	57.3333	28.3383	29.4134
ASV_174	Bacteria	Proteobacteria	Gammaproteobacteria	Enterobacteriales	Enterobacteriaceae			0	0	0	0	0	0	0	933	0	0	0	0	0	0	0	0	0	0	0	0	0	0	0	0	0	0	0	519.165	0	0	0	0	0	0	0	0	0	0	0	0	0	0
ASV_175	Bacteria	Proteobacteria	Gammaproteobacteria	Betaproteobacteriales	Burkholderiaceae	Rhizobacter		133	42	0	15	94	107	73	69	0	25	29	27	62	39	20	46	76	0	22	53	0	13.8509	18.7578	14.2813	65.8248	62.2603	48.7748	38.1562	51.5576	0	11.7748	33.9489	62	23.8679	15.3133	33.3634	91.995	28.01	0	10.7828	64.956	61.3393
ASV_176	Bacteria	Bacteroidetes	Bacteroidia	Cytophagales	Hymenobacteraceae	Hymenobacter		128	123	43	25	13	0	20	0	0	37	0	18	0	86	18	0	91	185	57	88	0	20.8559	0	9.53554	9.26527	0	13.4805	0	62.3443	84.7287	30.9449	56.3964	0	52.6727	13.6697	0	88.2693	81.7968	30.6817	17.994	8.98098	0
ASV_177	Bacteria	Bacteroidetes	Bacteroidia	Flavobacteriales	Flavobacteriaceae			0	0	0	0	26	0	109	0	0	0	583	33	0	65	0	24	70	0	0	20	0	0	381.19	17.3944	18.3654	0	73.0621	0	47.8398	0	0	12.7728	0	40.008	0	17.5656	0	0	0	0	17.8719	0
ASV_178	Bacteria	Bacteroidetes	Bacteroidia	Sphingobacteriales	Sphingobacteriaceae	Mucilaginibacter		78	98	47	63	59	40	65	76	47	86	27	36	0	52	0	26	45	16	16	49	32.7007	48.3524	17.6286	19.0731	41.5055	23.016	43.5075	42.1642	30.5375	7.28829	8.68468	31.3584	0	31.7888	0	18.8468	53.7928	65.0711	33.4144	45.1281	40.8088	22.8589
ASV_179	Bacteria	Proteobacteria	Alphaproteobacteria	Rhizobiales	Devosiaceae	Devosia	Devosia psychrophila	24	36	31	44	15	21	0	21	109	127	54	46	17	51	35	35	55	89	23	83	75.5996	71.2853	35.4284	24.2302	10.6166	12.1532	0	11.5986	37.3954	40.7748	12.2863	53.3053	17	31.3574	26.6907	25.4665	16.6066	24.1471	21.984	31.6126	10.4915	12.1311
ASV_180	Bacteria	Patescibacteria	Saccharimonadia	Saccharimonadales				0	141	89	0	173	0	38	188	23	107	38	0	32	57	0	0	24	0	0	0	15.9129	59.8468	24.958	0	121.781	0	25.3924	104.597	16.4625	0	0	0	32	35.0861	0	0	0	93.8218	63.5085	0	119.92	0
ASV_181	Bacteria	Bacteroidetes	Bacteroidia	Cytophagales	Spirosomaceae	Dyadobacter		47	103	120	211	0	171	0	0	0	0	0	0	19	142	69	0	0	0	15	0	0	0	0	0	0	98.999	0	0	0	0	8.02503	0	19	87.3534	53.006	0	32.3874	68.5866	86.1732	151.821	0	97.7528
ASV_182	Bacteria	Proteobacteria	Gammaproteobacteria	Betaproteobacteriales	Burkholderiaceae	Duganella		81	263	87	144	24	34	16	0	0	0	0	0	19	123	26	45	0	0	0	34	0	0	0	0	16.8779	19.7317	10.6607	0	0	0	0	21.7147	19	75.1612	19.8979	32.6997	55.9279	174.683	62.1512	103.609	16.6667	19.4154
ASV_183	Bacteria	Deinococcus-Thermus	Deinococci	Deinococcales	Deinococcaceae	Deinococcus	Deinococcus altitudinis	0	0	0	0	0	0	1	1	0	0	0	0	212	287	118	192	0	0	0	80	0	0	0	0	0	0	0.652653	0.535536	0	0	0	51.2503	212	176.506	90.3884	139.707	0	0	0	0	0	0
ASV_184	Bacteria	Proteobacteria	Gammaproteobacteria	Betaproteobacteriales	Burkholderiaceae			0	0	29	0	62	97	32	0	0	0	143	100	0	0	0	219	0	0	0	205	0	0	93.3213	53.1041	43.6567	56.2773	21.4515	0	0	0	0	131.235	0	0	0	159.447	0	0	20.7658	0	43.001	55.7888
ASV_185	Bacteria	Proteobacteria	Gammaproteobacteria	Betaproteobacteriales	Burkholderiaceae	Massilia		0	0	0	0	0	0	0	0	0	0	0	0	0	0	0	0	0	0	886	0	0	0	0	0	0	0	0	0	0	0	477.799	0	0	0	0	0	0	0	0	0	0	0
ASV_186	Bacteria	Bacteroidetes	Bacteroidia	Cytophagales	Spirosomaceae	Spirosoma		61	54	34	16	36	137	82	79	9	85	25	22	0	65	0	82	32	0	22	35	6.24725	47.7638	16.3373	11.5475	25.2893	79.4915	54.7918	44.0561	21.8268	0	11.8028	22.5696	0	39.97	0	59.7327	42.2322	35.996	24.2603	11.3804	24.8629	78.2993
ASV_187	Bacteria	Patescibacteria	Saccharimonadia	Saccharimonadales				106	436	42	285	0	0	0	0	0	0	0	0	0	0	0	0	0	0	0	0	0	0	0	0	0	0	0	0	0	0	0	0	0	0	0	0	73.023	289.45	30.1361	204.698	0	0
ASV_188	Bacteria	Proteobacteria	Gammaproteobacteria	Betaproteobacteriales	Burkholderiaceae			55	34	112	0	224	75	145	60	0	0	0	0	53	45	0	57	0	0	0	0	0	0	0	0	157.293	43.6446	96.6657	33.2823	0	0	0	0	53	27.7417	0	41.3974	37.8278	22.6797	80.0671	0	155.352	43.0711
ASV_189	Bacteria	Proteobacteria	Alphaproteobacteria	Rhizobiales	Rhizobiaceae	Aureimonas		17	20	16	24	0	0	0	0	190	197	83	109	0	0	0	0	45	79	34	46	131.632	110.218	54.3343	57.4494	0	0	0	0	30.6907	36.2382	18.2222	29.4605	0	0	0	0	0	0	0	0	0	0
ASV_190	Bacteria	Actinobacteria	Actinobacteria	Frankiales	Nakamurellaceae	Nakamurella		64	103	28	90	19	41	31	17	56	84	127	52	0	13	6	25	25	16	19	43	38.8408	46.981	83.2402	27.7427	13.3754	23.8138	20.7157	9.36036	16.979	7.29029	10.1822	27.4054	0	7.99499	4.5956	18.3123	44.2172	68.4074	20.002	64.5846	13.1682	23.5165
ASV_191	Bacteria	Patescibacteria	Saccharimonadia	Saccharimonadales				0	0	669	160	0	0	0	0	30	0	0	0	0	0	0	0	0	0	0	0	0	0	0	0	0	0	0	0	0	0	0	0	0	0	0	0	0	0	478.391	115.378	0	0
ASV_192	Bacteria	Proteobacteria	Alphaproteobacteria	Sphingomonadales	Sphingomonadaceae	Rhizorhapis		135	152	25	91	24	0	20	0	11	20	81	0	20	52	17	0	38	26	38	108	7.65766	11.2643	52.9369	0	16.8859	0	13.3093	0	25.955	11.9339	20.3724	69.3043	20	31.961	13.0571	0	93.1331	101.105	17.8218	65.3904	16.6286	0
ASV_193	Bacteria	Proteobacteria	Gammaproteobacteria	Betaproteobacteriales	Burkholderiaceae	Rhizobacter		119	61	25	13	70	129	61	58	20	27	0	0	56	41	18	92	0	0	0	66	13.8208	15.003	0	0	49.1952	74.8178	40.7778	32.2152	0	0	0	42.3984	56	25.1962	13.7307	66.8509	82.3904	40.5566	17.962	9.33834	48.7007	73.9269
ASV_194	Bacteria	Patescibacteria	Saccharimonadia	Saccharimonadales	Saccharimonadaceae			0	0	0	0	0	0	0	0	0	848	0	0	0	0	0	0	0	0	0	0	0	475.44	0	0	0	0	0	0	0	0	0	0	0	0	0	0	0	0	0	0	0	0
ASV_195	Bacteria	Bacteroidetes	Bacteroidia	Sphingobacteriales	Sphingobacteriaceae			0	48	35	65	10	0	0	0	344	204	58	80	0	0	0	0	0	0	0	0	238.856	114.487	37.8428	42.2943	7.01101	0	0	0	0	0	0	0	0	0	0	0	0	31.8829	25.015	46.4595	6.95996	0
ASV_196	Bacteria	Bacteroidetes	Bacteroidia	Cytophagales	Hymenobacteraceae	Hymenobacter		4	10	0	0	22	47	23	0	46	15	19	72	21	122	25	40	81	48	110	136	31.954	8.37237	12.4274	38.2753	15.4364	27.1782	15.4094	0	55.3353	22.037	59.033	87.2082	21	74.974	19.2042	29.1481	2.79379	6.59459	0	0	15.2883	26.8949
ASV_197	Bacteria	Bacteroidetes	Bacteroidia	Flavobacteriales	Flavobacteriaceae	Flavobacterium		0	0	9	0	0	0	0	46	19	0	0	0	29	77	41	0	76	97	396	40	13.1692	0	0	0	0	0	0	25.7347	51.9249	44.3504	214.071	25.7147	29	47.3724	31.4064	0	0	0	6.45546	0	0	0
ASV_198	Bacteria	Patescibacteria	Saccharimonadia	Saccharimonadales				0	0	0	0	0	0	0	0	0	0	0	0	0	0	0	0	825	0	0	0	0	0	0	0	0	0	0	0	562.085	0	0	0	0	0	0	0	0	0	0	0	0	0
ASV_199	Bacteria	Bacteroidetes	Bacteroidia	Sphingobacteriales	Sphingobacteriaceae			0	0	0	0	207	60	78	53	40	77	40	11	0	61	0	20	96	38	0	42	27.8268	43.1972	26.006	5.78378	146.181	34.7157	52.028	29.4234	65.4484	17.3544	0	26.8288	0	37.3554	0	14.5506	0	0	0	0	143.629	34.3714
ASV_200	Bacteria	Actinobacteria	Actinobacteria	Micrococcales	Sanguibacteraceae	Sanguibacter		0	0	0	0	0	0	0	0	634	167	14	6	0	0	0	0	0	0	0	0	440.765	93.4915	9.14414	3.16817	0	0	0	0	0	0	0	0	0	0	0	0	0	0	0	0	0	0
ASV_201	Bacteria	Patescibacteria	Saccharimonadia	Saccharimonadales	Saccharimonadaceae			0	0	577	241	0	0	0	0	0	0	0	0	0	0	0	0	0	0	0	0	0	0	0	0	0	0	0	0	0	0	0	0	0	0	0	0	0	0	412.153	173.255	0	0
ASV_202	Bacteria	Actinobacteria	Actinobacteria	Propionibacteriales	Propionibacteriaceae	Friedmanniella		0	0	0	0	0	62	66	31	28	27	19	44	26	152	28	21	93	45	25	132	19.4545	15.035	12.3544	23.1672	0	35.8088	44.3103	17.3283	63.2693	20.6296	13.4274	84.5305	26	93.3423	21.3744	15.3403	0	0	0	0	0	35.5826
ASV_203	Bacteria	Actinobacteria	Actinobacteria	Micrococcales	Microbacteriaceae	Conyzicola		10	0	11	0	55	33	67	27	13	48	1	10	0	34	31	70	159	193	35	0	9.04805	26.9139	0.65966	5.29029	38.6186	18.958	44.7407	15.009	108.33	88.3183	18.7367	0	0	20.8468	23.7077	50.9179	6.9019	0	7.74274	0	38.1912	18.8979
ASV_204	Bacteria	Bacteroidetes	Bacteroidia	Flavobacteriales	Flavobacteriaceae	Flavobacterium		0	32	21	11	0	37	54	0	0	0	0	0	64	25	41	259	0	0	128	119	0	0	0	0	0	21.5756	36.2182	0	0	0	68.8448	76.3413	64	15.2442	31.4094	188.669	0	21.3103	14.978	7.88789	0	21.1612
ASV_205	Bacteria	Proteobacteria	Alphaproteobacteria					92	72	22	80	3	0	0	0	136	127	71	113	14	7	14	0	17	15	4	0	94.3984	71.3363	46.3774	59.8659	2.15716	0	0	0	11.5165	6.90991	2.18018	0	14	4.25526	10.7437	0	63.5345	47.8779	15.6807	57.5245	2.08008	0
ASV_206	Bacteria	Patescibacteria	Saccharimonadia	Saccharimonadales				259	231	112	137	0	0	0	0	0	6	0	0	37	0	0	0	0	0	0	0	0	0	0	0	0	0	0	0	0	0	0	0	0	0	0	0	178.503	153.648	80.1632	98.2362	0	0
ASV_207	Bacteria	Bacteroidetes	Bacteroidia	Cytophagales	Spirosomaceae	Dyadobacter		48	89	40	100	0	5	0	0	15	27	0	0	0	98	8	0	139	58	53	91	10.4705	14.967	0	0	0	2.90791	0	0	94.8088	26.4474	28.5766	58.3013	0	60.5185	6.14615	0	33.3514	59.1892	28.7137	72.0601	0	2.88989
ASV_208	Bacteria	Proteobacteria	Gammaproteobacteria	Betaproteobacteriales	Burkholderiaceae			77	97	33	90	57	32	23	0	0	0	25	0	23	73	19	149	0	14	49	0	0	0	16.4945	0	40.1622	18.4474	15.3083	0	0	6.45946	26.4915	0	23	44.8348	14.6376	108.368	53.2302	64.8148	23.5646	64.6426	39.5335	18.3504
ASV_209	Bacteria	Actinobacteria	Actinobacteria	Micrococcales	Microbacteriaceae	Parafrigoribacterium		56	21	0	23	102	94	200	156	0	0	63	0	0	0	0	46	0	0	0	0	0	0	41.3684	0	71.8178	54.4264	133.596	87.0841	0	0	0	0	0	0	0	33.5075	38.7407	13.953	0	16.6416	70.979	53.8438
ASV_210	Bacteria	Proteobacteria	Gammaproteobacteria	Pseudomonadales	Pseudomonadaceae	Pseudomonas		0	0	0	0	13	71	20	0	0	0	0	0	0	498	131	0	0	0	0	0	0	0	0	0	9.13514	40.8488	13.3704	0	0	0	0	0	0	305.772	100.232	0	0	0	0	0	9.01401	40.5606
ASV_211	Bacteria	Bacteroidetes	Bacteroidia	Chitinophagales	Chitinophagaceae			52	171	76	182	0	33	63	20	30	45	43	0	0	0	9	8	0	0	0	0	20.8028	25.2993	28.2262	0	0	19.0621	42.1672	11.1812	0	0	0	0	0	0	6.90991	5.86887	35.7528	113.498	54.2482	130.619	0	18.96
ASV_212	Bacteria	Bacteroidetes	Bacteroidia	Chitinophagales	Chitinophagaceae	Ferruginibacter		0	0	114	16	0	0	28	25	57	34	0	9	31	58	31	23	48	34	71	150	39.7417	18.9489	0	4.73874	0	0	18.6647	13.7848	32.7067	15.5275	38.4214	96.0621	31	35.4004	23.7538	16.6867	0	0	81.2543	11.5445	0	0
ASV_213	Bacteria	Proteobacteria	Alphaproteobacteria	Sphingomonadales	Sphingomonadaceae	Sphingomonas		36	48	0	34	0	0	29	0	118	67	65	93	0	58	0	0	53	39	37	51	81.8448	37.5235	42.3283	49.4134	0	0	19.4615	0	35.9099	17.8889	19.8308	32.5485	0	35.5105	0	0	24.7688	31.9419	0	24.4184	0	0
ASV_214	Bacteria	Proteobacteria	Gammaproteobacteria	Betaproteobacteriales	Burkholderiaceae	AAP99		34	45	122	100	110	75	61	43	0	109	0	0	24	3	0	0	0	0	0	0	0	61.1932	0	0	77.4054	43.4875	40.7598	23.8248	0	0	0	0	24	1.87788	0	0	23.4474	29.957	87.1481	71.9259	76.2933	42.9049
ASV_215	Bacteria	Actinobacteria	Actinobacteria	Corynebacteriales	Mycobacteriaceae	Mycobacterium	Mycobacterium neglectum	58	55	0	33	51	0	41	70	55	62	52	28	0	39	19	0	50	0	52	57	38.1281	34.6126	33.9449	14.8659	35.8018	0	27.2873	38.7998	34.1932	0	28.0861	36.3463	0	24.0521	14.6286	0	39.8058	36.4675	0	23.6807	35.3263	0
ASV_216	Bacteria	Bacteroidetes	Bacteroidia	Sphingobacteriales	Sphingobacteriaceae			0	0	37	16	11	87	37	74	93	76	15	0	16	22	30	91	37	11	0	54	64.4795	42.6106	9.87988	0	7.78378	50.6066	24.6657	40.972	25.2152	5.01702	0	34.6466	16	13.3994	22.8458	66.3303	0	0	26.4454	11.4595	7.6997	49.7838
ASV_217	Bacteria	Patescibacteria	Saccharimonadia	Saccharimonadales	Saccharimonadaceae			0	0	95	0	0	0	0	0	166	425	18	0	0	0	0	0	0	0	0	0	115.329	238.14	11.7788	0	0	0	0	0	0	0	0	0	0	0	0	0	0	0	0	0	0	0
ASV_218	Bacteria	Bacteroidetes	Bacteroidia	Flavobacteriales	Flavobacteriaceae	Flavobacterium		0	0	0	0	0	0	0	0	209	20	0	0	0	0	0	0	160	179	0	136	145.051	11.1431	0	0	0	0	0	0	109.238	81.8639	0	87.033	0	0	0	0	0	0	0	0	0	0
ASV_219	Bacteria	Actinobacteria	Actinobacteria	Frankiales	Nakamurellaceae	Nakamurella	Nakamurella panacisegetis	32	15	0	0	42	89	53	27	0	40	18	17	39	65	21	26	58	38	36	86	0	22.3524	11.8539	9.03003	29.4835	51.8328	35.4084	14.9469	39.5485	17.3163	19.4585	54.9129	39	39.8168	16.0621	18.9089	21.9009	9.94394	0	0	29.0841	50.7888
ASV_220	Bacteria	Proteobacteria	Alphaproteobacteria	Caulobacterales	Caulobacteraceae	Brevundimonas		0	0	0	0	16	20	13	135	26	36	17	19	12	22	14	0	81	186	52	53	18.2773	20.1692	11.1021	10.004	11.3063	11.6817	8.71471	74.96	55.0661	85.3143	27.9289	34.049	12	13.6386	10.6436	0	0	0	0	0	11.1572	11.5295
ASV_221	Bacteria	Actinobacteria	Actinobacteria					0	0	0	0	0	0	0	0	0	0	0	0	0	45	0	38	128	84	183	218	0	0	0	0	0	0	0	0	87.7417	38.4585	98.5746	139.356	0	27.7077	0	27.6917	0	0	0	0	0	0
ASV_222	Bacteria	Patescibacteria	Saccharimonadia	Saccharimonadales				0	0	37	53	0	121	88	0	0	0	0	0	13	38	0	0	331	0	0	0	0	0	0	0	0	69.8969	58.7147	0	225.82	0	0	0	13	23.4374	0	0	0	0	26.5355	37.999	0	69.2162
ASV_223	Bacteria	Patescibacteria	Saccharimonadia	Saccharimonadales				0	0	0	0	0	159	0	53	0	41	221	0	0	0	36	0	35	134	0	0	0	22.971	144.602	0	0	92.3514	0	29.5986	23.8118	61.3674	0	0	0	0	27.4625	0	0	0	0	0	0	91.0751
ASV_224	Bacteria	Actinobacteria	Thermoleophilia	Solirubrobacterales	Solirubrobacteraceae			0	18	151	66	34	28	33	14	0	70	0	0	22	52	16	19	36	17	27	72	0	39.048	0	0	24.014	16.4024	22.0651	7.88589	24.6987	7.76376	14.4434	46.014	22	31.8949	12.2192	13.8669	0	11.9419	107.848	47.2242	23.5886	16.0611
ASV_225	Bacteria	Bacteroidetes	Bacteroidia	Flavobacteriales	Weeksellaceae	Chryseobacterium		126	110	36	75	58	104	32	59	8	52	11	0	0	0	0	0	0	0	0	0	5.61662	29.1331	7.25826	0	40.5435	60.4545	21.3283	32.7788	0	0	0	0	0	0	0	0	86.7477	73.2272	25.8158	53.9419	40.2833	59.8358
ASV_226	Bacteria	Bacteroidetes	Bacteroidia	Cytophagales	Spirosomaceae	Spirosoma		38	38	0	0	43	208	66	77	11	84	31	15	0	0	0	35	0	17	0	0	7.57357	46.99	20.3754	7.98298	30.1431	120.183	44.2022	42.8228	0	7.7968	0	0	0	0	0	25.3884	26.0581	25.3123	0	0	30.046	118.807
ASV_227	Bacteria	Actinobacteria	Actinobacteria	Micrococcales	Microbacteriaceae			0	0	0	0	0	0	58	0	64	30	23	78	0	48	0	0	64	37	82	179	44.3193	16.8318	15.046	41.1692	0	0	38.6537	0	43.6507	16.9479	44.2112	114.567	0	29.4815	0	0	0	0	0	0	0	0
ASV_228	Bacteria	Actinobacteria	Actinobacteria	Propionibacteriales	Nocardioidaceae	Aeromicrobium		0	0	0	0	17	0	0	0	60	37	16	30	0	17	0	53	90	112	123	103	41.7808	20.8258	10.5075	15.8208	11.966	0	0	0	61.3163	51.2012	66.0601	66.2733	0	10.2452	0	38.6116	0	0	0	0	0	0
ASV_229	Bacteria	Bacteroidetes	Bacteroidia	Sphingobacteriales	Sphingobacteriaceae	Mucilaginibacter		0	0	0	0	0	0	0	0	60	76	0	76	0	0	27	19	52	125	22	199	41.6647	42.5826	0	40.1191	0	0	0	0	35.2382	57.1882	11.8709	127.271	0	0	20.6266	13.7407	0	0	0	0	0	0
ASV_230	Bacteria	Bacteroidetes	Bacteroidia	Flavobacteriales	Flavobacteriaceae	Flavobacterium		0	0	0	0	20	70	56	115	26	88	30	0	9	33	0	36	43	65	64	0	18.1932	49.1542	19.7217	0	14.0961	40.7087	37.2603	64.0631	29.4134	29.7838	34.6356	0	9	20.3534	0	26.1722	0	0	0	0	13.996	40.0501
ASV_231	Bacteria	Bacteroidetes	Bacteroidia	Cytophagales	Hymenobacteraceae	Hymenobacter		56	59	21	22	11	61	26	12	9	18	19	13	42	99	19	63	0	37	0	64	6.1972	9.98198	12.3724	6.80881	7.83083	35.2402	17.3544	6.60861	0	16.976	0	41.016	42	60.7397	14.5255	45.7898	38.5806	39.1121	15.049	15.6527	7.58559	34.8769
ASV_232	Bacteria	Patescibacteria	Saccharimonadia	Saccharimonadales	Saccharimonadaceae			0	0	0	0	0	0	0	0	0	647	0	0	0	0	0	0	0	0	0	0	0	362.474	0	0	0	0	0	0	0	0	0	0	0	0	0	0	0	0	0	0	0	0
ASV_233	Bacteria	Bacteroidetes	Bacteroidia	Sphingobacteriales	Sphingobacteriaceae	Mucilaginibacter	Mucilaginibacter ginsenosidivorax	31	23	15	12	40	50	40	16	55	47	7	0	35	72	12	34	26	14	64	49	38.2352	26.3904	4.61562	0	28.1221	28.8789	26.6026	9.01301	17.8529	6.42843	34.5155	31.4535	35	44.2352	9.22623	24.6046	21.4474	15.3203	10.7137	8.62663	27.8609	28.5976
ASV_234	Bacteria	Proteobacteria	Alphaproteobacteria	Sphingomonadales	Sphingomonadaceae	Polymorphobacter		202	52	11	15	27	140	58	40	25	28	42	0	0	0	0	0	0	0	0	0	17.3233	15.7778	27.3534	0	19.003	81.4324	38.7297	22.1371	0	0	0	0	0	0	0	0	139.24	34.3694	7.89089	10.6877	18.7007	80.3283
ASV_235	Bacteria	Proteobacteria	Gammaproteobacteria	Betaproteobacteriales	Burkholderiaceae	Duganella		0	0	0	0	0	0	0	0	0	0	0	0	19	48	0	371	0	0	0	202	0	0	0	0	0	0	0	0	0	0	0	129.485	19	29.3824	0	270.085	0	0	0	0	0	0
ASV_236	Bacteria	Proteobacteria	Alphaproteobacteria	Sphingomonadales	Sphingomonadaceae	Polymorphobacter		83	0	28	15	40	0	0	34	31	33	32	0	55	43	43	0	74	32	0	96	21.4384	18.4224	20.8759	0	28.2192	0	0	18.8779	50.3744	14.6587	0	61.4284	55	26.4815	32.7908	0	57.3063	0	20.0661	10.8388	27.7848	0
ASV_237	Bacteria	Proteobacteria	Deltaproteobacteria	Myxococcales	Polyangiaceae	Aetherobacter		0	0	126	0	0	0	0	0	0	0	0	0	55	258	5	22	15	11	32	113	0	0	0	0	0	0	0	0	10.2222	5.07508	17.3323	72.2102	55	158.633	3.85686	16.01	0	0	90.3353	0	0	0
ASV_238	Bacteria	Bacteroidetes	Bacteroidia	Sphingobacteriales	Sphingobacteriaceae	Pedobacter		18	62	95	90	0	24	0	24	139	83	0	81	0	0	0	18	0	0	0	0	96.7508	46.5766	0	42.7638	0	13.8699	0	13.3403	0	0	0	0	0	0	0	13.021	12.2392	41.2563	68.0951	64.8368	0	13.7508
ASV_239	Bacteria	Bacteroidetes	Bacteroidia	Cytophagales	Hymenobacteraceae	Hymenobacter		83	48	0	0	0	0	0	0	19	0	140	106	0	47	0	50	47	34	0	55	13.0961	0	91.6927	55.997	0	0	0	0	32.0631	15.5365	0	35.2392	0	28.7497	0	36.5756	57.1321	32.015	0	0	0	0
ASV_240	Bacteria	Patescibacteria	Saccharimonadia	Saccharimonadales				22	0	240	0	71	43	21	24	25	77	36	0	51	19	0	0	0	0	0	0	17.3584	43.1231	23.6026	0	49.6537	24.9469	14.1361	13.3774	0	0	0	0	51	11.6046	0	0	15.1732	0	172.124	0	49.2292	24.6286
ASV_241	Bacteria	Proteobacteria	Gammaproteobacteria	Pseudomonadales	Pseudomonadaceae	Pseudomonas	Pseudomonas syringae	0	0	0	0	28	0	0	416	0	0	0	0	184	0	0	0	0	0	0	0	0	0	0	0	19.6086	0	0	230.981	0	0	0	0	184	0	0	0	0	0	0	0	19.3774	0
ASV_242	Bacteria	Actinobacteria	Actinobacteria	Propionibacteriales	Nocardioidaceae	Aeromicrobium	Aeromicrobium ginsengisoli	0	0	28	0	23	38	45	49	0	32	0	28	50	39	0	34	41	0	75	142	0	17.972	0	14.7688	16.2993	22.1441	30.1782	27.1992	27.967	0	40.5225	90.9119	50	23.99	0	24.7077	0	0	20.0971	0	15.8839	21.8218
ASV_243	Bacteria	Actinobacteria	Actinobacteria	Micrococcales	Microbacteriaceae			106	98	14	53	0	37	18	29	56	32	41	0	0	0	0	68	0	0	36	32	38.8659	18.0521	26.6547	0	0	21.3784	12.001	16.2342	0	0	19.4334	20.4885	0	0	0	49.3754	72.966	65.2012	10.013	37.7678	0	21.024
ASV_244	Bacteria	Proteobacteria	Deltaproteobacteria	Bdellovibrionales	Bacteriovoracaceae	Peredibacter		0	0	0	0	27	60	45	22	52	163	43	0	0	0	8	22	120	20	21	16	36.1662	90.98	28.047	0	19.0501	34.7307	29.963	12.1782	81.7718	9.11612	11.2973	10.2683	0	0	6.12212	16.003	0	0	0	0	18.7237	34.3924
ASV_245	Bacteria	Patescibacteria	Saccharimonadia	Saccharimonadales				0	0	0	0	0	0	0	0	0	0	0	0	0	0	0	0	0	618	0	0	0	0	0	0	0	0	0	0	0	282.764	0	0	0	0	0	0	0	0	0	0	0	0
ASV_246	Bacteria	Proteobacteria	Gammaproteobacteria	Betaproteobacteriales	Burkholderiaceae	Janthinobacterium		0	0	0	0	187	114	109	206	0	0	0	0	0	0	0	0	0	0	0	0	0	0	0	0	131.562	66.3403	72.5576	114.732	0	0	0	0	0	0	0	0	0	0	0	0	130.078	65.4635
ASV_247	Bacteria	Bacteroidetes	Bacteroidia	Flavobacteriales	Weeksellaceae	Chryseobacterium		0	15	3	5	0	0	546	46	0	0	0	0	0	0	0	0	0	0	0	0	0	0	0	0	0	0	364.492	25.4204	0	0	0	0	0	0	0	0	0	9.97898	2.13313	3.63764	0	0
ASV_248	Bacteria	Proteobacteria	Gammaproteobacteria	Betaproteobacteriales	Burkholderiaceae			49	95	87	127	59	41	66	20	0	0	0	0	70	0	0	0	0	0	0	0	0	0	0	0	41.6056	23.7678	44.2432	11.0601	0	0	0	0	70	0	0	0	33.6476	63.048	62.2783	91.1972	40.959	23.4895
ASV_249	Bacteria	Proteobacteria	Gammaproteobacteria	Betaproteobacteriales	Burkholderiaceae	Janthinobacterium	Janthinobacterium lividum	33	53	0	18	32	0	57	267	0	0	61	0	0	63	0	0	0	0	25	0	0	0	40.0801	0	22.5135	0	38.2192	148.86	0	0	13.3954	0	0	38.8659	0	0	22.7748	35.2422	0	12.972	22.1201	0
ASV_250	Bacteria	Proteobacteria	Alphaproteobacteria	Caulobacterales	Caulobacteraceae	Brevundimonas	Brevundimonas staleyi	0	0	0	0	68	60	44	0	78	48	58	44	0	0	0	0	47	74	0	85	54.3854	26.8689	37.8719	23.3443	47.8368	34.5796	29.3453	0	32.1461	33.7998	0	54.6517	0	0	0	0	0	0	0	0	47.1932	34.2823
ASV_251	Bacteria	Proteobacteria	Alphaproteobacteria	Rhizobiales	Rhizobiaceae	Allorhizobium-Neorhizobium-Pararhizobium-Rhizobium		0	0	25	26	80	15	23	44	0	0	64	0	0	29	20	48	49	39	30	106	0	0	41.9479	0	56.4975	8.66066	15.2222	24.5105	33.2603	17.8749	16.1832	67.7618	0	17.7497	15.3013	34.7027	0	0	17.7958	18.5926	55.3714	8.64965
ASV_252	Bacteria	Bacteroidetes	Bacteroidia	Cytophagales	Spirosomaceae	Dyadobacter		66	47	57	26	0	0	0	118	32	95	19	0	0	55	33	0	48	0	0	0	22.045	53.2382	12.4685	0	0	0	0	65.6206	32.6797	0	0	0	0	33.8328	25.3393	0	45.4975	31.2643	40.9409	18.7157	0	0
ASV_253	Bacteria	Bacteroidetes	Bacteroidia	Flavobacteriales	Weeksellaceae	Chryseobacterium		13	172	218	192	0	0	0	0	0	0	0	0	0	0	0	0	0	0	0	0	0	0	0	0	0	0	0	0	0	0	0	0	0	0	0	0	8.92693	114.461	155.945	137.828	0	0
ASV_254	Bacteria	Firmicutes	Clostridia	Clostridiales	Clostridiaceae_1	Clostridium_sensu_stricto_13		79	121	0	87	5	0	0	9	38	47	0	48	0	6	0	109	0	31	6	8	26.4605	26.4064	0	25.4925	3.53253	0	0	4.88689	0	14.1922	3.24825	5.14515	0	3.74074	0	79.0631	54.3704	80.3824	0	62.5606	3.51351	0
ASV_255	Bacteria	Proteobacteria	Deltaproteobacteria	Myxococcales	P3OB-42			0	10	8	8	4	23	11	4	62	0	6	7	0	14	0	0	53	23	361	0	43.0711	0	3.91291	3.73373	2.84685	13.2252	7.2973	2.3023	36.1181	10.5516	194.442	0	0	8.58959	0	0	0	0	0	0	0	0
ASV_256	Bacteria	Actinobacteria	Actinobacteria	Propionibacteriales	Nocardioidaceae	Aeromicrobium		0	0	0	0	0	0	0	0	63	92	68	86	0	0	0	0	116	67	65	37	43.7798	51.3734	44.6907	45.4434	0	0	0	0	78.988	30.7157	34.8959	23.7898	0	0	0	0	0	0	0	0	0	0
ASV_257	Bacteria	Bacteroidetes	Bacteroidia	Chitinophagales	Chitinophagaceae			134	156	26	46	0	78	0	0	24	26	57	0	0	12	0	14	6	0	12	0	16.6246	14.4895	37.4024	0	0	45.3514	0	0	4.08709	0	6.45546	0	0	7.34635	0	10.1461	92.3023	103.911	18.6226	33.2052	0	44.6276
ASV_258	Bacteria	Proteobacteria	Gammaproteobacteria	Betaproteobacteriales	Burkholderiaceae	Massilia		0	0	0	0	49	70	248	55	0	0	0	0	67	102	0	0	0	0	0	0	0	0	0	0	34.4254	40.5095	165.925	30.2523	0	0	0	0	67	62.7367	0	0	0	0	0	0	34.0991	40.2222
ASV_259	Bacteria	Proteobacteria	Gammaproteobacteria					41	0	40	69	28	46	36	0	112	44	57	96	0	0	0	0	17	0	0	0	77.5405	24.7798	37.0791	50.9459	19.7217	26.7417	24.0971	0	11.5686	0	0	0	0	0	0	0	28.3664	0	28.6046	49.6757	19.2943	26.3914
ASV_260	Bacteria	Bacteroidetes	Bacteroidia	Flavobacteriales	Weeksellaceae	Chryseobacterium		98	422	38	27	0	0	0	0	0	0	0	0	0	0	0	0	0	0	0	0	0	0	0	0	0	0	0	0	0	0	0	0	0	0	0	0	67.6877	280.886	27.1842	19.5345	0	0
ASV_261	Bacteria	Patescibacteria	Saccharimonadia	Saccharimonadales				0	0	0	0	184	135	38	82	0	0	0	18	26	62	36	0	0	0	0	0	0	0	0	9.57457	129.554	78.2172	25.4985	45.6166	0	0	0	0	26	38.0561	27.4484	0	0	0	0	0	127.578	77.3954
ASV_262	Bacteria	Proteobacteria	Gammaproteobacteria	Betaproteobacteriales	Burkholderiaceae			58	48	47	33	41	46	56	62	0	0	0	0	0	0	0	104	59	0	0	21	0	0	0	0	28.7247	26.6977	37.3373	34.4324	40.1502	0	0	13.5155	0	0	0	75.5425	39.7097	32.1411	33.7157	23.5686	28.4735	26.3213
ASV_263	Bacteria	Bacteroidetes	Bacteroidia	Flavobacteriales	Weeksellaceae	Chryseobacterium	Chryseobacterium frigidisoli	27	44	80	26	0	44	32	0	0	95	24	19	11	74	0	63	32	0	0	0	0	53.1211	15.7277	10.1371	0	25.6346	21.2282	0	21.7948	0	0	0	11	45.3914	0	45.9219	18.5285	29.2543	57.2412	18.7097	0	25.2222
ASV_264	Bacteria	Proteobacteria	Alphaproteobacteria	Rhizobiales	Rhizobiaceae	Aureimonas		0	0	0	0	0	0	0	0	128	123	39	21	11	43	29	23	27	0	52	74	88.995	68.7067	25.3233	11.0671	0	0	0	0	18.3013	0	28.031	47.4615	11	26.5516	22.2082	16.6877	0	0	0	0	0	0
ASV_265	Bacteria	Chloroflexi	Chloroflexia	Chloroflexales				0	0	0	0	0	0	0	0	0	0	0	0	320	28	54	73	0	41	48	0	0	0	0	0	0	0	0	0	0	18.7357	25.8118	0	320	17.1241	41.3353	53.041	0	0	0	0	0	0
ASV_266	Bacteria	Bacteroidetes	Bacteroidia	Cytophagales	Hymenobacteraceae	Hymenobacter		27	25	21	39	0	0	0	0	100	47	0	28	0	34	0	78	21	39	71	32	69.1692	26.3544	0	14.7528	0	0	0	0	14.4384	17.8418	38.3614	20.5225	0	20.8709	0	56.981	18.6226	16.5786	14.971	28.1161	0	0
ASV_267	Bacteria	Bacteroidetes	Bacteroidia	Cytophagales	Hymenobacteraceae	Hymenobacter		0	0	0	0	0	48	66	60	31	83	35	74	0	33	0	0	29	16	44	43	21.3964	46.7297	22.961	39.044	0	27.6276	44.0581	33.2422	19.6697	7.3023	23.6967	27.6627	0	20.1081	0	0	0	0	0	0	0	27.6336
ASV_268	Bacteria	Proteobacteria	Gammaproteobacteria					12	0	28	73	0	0	8	0	83	49	39	226	0	0	38	0	4	0	0	0	57.5225	27.2653	25.5616	119.659	0	0	5.37638	0	2.69369	0	0	0	0	0	29.1682	0	8.3003	0	20.036	52.4444	0	0
ASV_269	Bacteria	Deinococcus-Thermus	Deinococci	Deinococcales	Deinococcaceae	Deinococcus		104	235	22	67	0	0	98	31	0	0	0	0	0	0	0	0	0	0	0	0	0	0	0	0	0	0	65.6036	17.3203	0	0	0	0	0	0	0	0	71.9239	156.521	15.7618	48.0801	0	0
ASV_270	Bacteria	Patescibacteria	Saccharimonadia	Saccharimonadales				0	0	0	0	0	0	0	0	0	0	0	0	0	0	0	555	0	0	0	0	0	0	0	0	0	0	0	0	0	0	0	0	0	0	0	403.392	0	0	0	0	0	0
ASV_271	Bacteria	Proteobacteria	Deltaproteobacteria	Myxococcales	Haliangiaceae	Haliangium		26	0	68	0	0	0	0	47	0	5	0	0	20	56	0	213	16	0	0	103	0	2.8018	0	0	0	0	0	25.987	10.8108	0	0	65.7287	20	34.3804	0	154.854	17.9209	0	48.5636	0	0	0
ASV_272	Bacteria	Actinobacteria	Actinobacteria	Micrococcales	Microbacteriaceae	Salinibacterium		0	0	0	0	35	0	0	68	0	0	91	0	0	232	0	0	128	0	0	0	0	0	59.6747	0	24.6156	0	0	37.6416	87.4905	0	0	0	0	142.505	0	0	0	0	0	0	24.2032	0
ASV_273	Bacteria	Actinobacteria	Actinobacteria	Micrococcales	Microbacteriaceae	Parafrigoribacterium		0	0	0	0	77	68	59	58	0	34	0	0	0	51	0	0	97	26	42	40	0	18.8889	0	0	54.2412	39.4054	39.2703	32.5526	66.3504	11.8739	22.4865	25.5866	0	31.2152	0	0	0	0	0	0	53.2162	38.8428
ASV_274	Bacteria	Patescibacteria	Saccharimonadia	Saccharimonadales				33	43	0	39	31	0	24	0	0	374	0	0	0	0	0	0	0	0	0	0	0	209.499	0	0	21.8839	0	16.009	0	0	0	0	0	0	0	0	0	22.7578	28.5485	0	27.9309	21.5075	0
ASV_275	Bacteria	Patescibacteria	Saccharimonadia	Saccharimonadales				0	0	0	0	110	135	71	153	13	47	14	0	0	0	0	0	0	0	0	0	9.04404	26.2863	9.0961	0	77.3614	78.4234	47.6747	85.2402	0	0	0	0	0	0	0	0	0	0	0	0	76.1001	77.2873
ASV_276	Bacteria	Proteobacteria	Gammaproteobacteria	Betaproteobacteriales	Burkholderiaceae	Duganella		0	0	20	0	0	0	0	0	0	0	0	0	23	38	0	251	0	0	0	210	0	0	0	0	0	0	0	0	0	0	0	134.355	23	23.3594	0	182.818	0	0	14.3994	0	0	0
ASV_277	Bacteria	Bacteroidetes	Bacteroidia	Cytophagales	Spirosomaceae	Spirosoma		0	9	0	18	18	50	16	0	0	0	0	0	17	114	28	23	21	59	103	62	0	0	0	0	12.6206	29.0681	10.7648	0	14.2062	26.984	55.5015	39.7828	17	69.6476	21.3023	16.7417	0	6.03904	0	13.04	12.5305	28.7367
ASV_278	Bacteria	Bacteroidetes	Bacteroidia	Cytophagales	Hymenobacteraceae	Hymenobacter		0	0	23	18	0	0	0	0	31	0	34	46	62	85	51	38	37	26	0	83	21.5145	0	22.2122	24.4344	0	0	0	0	25.3423	11.8949	0	53.2442	62	52.3864	39.1642	27.5445	0	0	16.4995	13.009	0	0
ASV_279	Bacteria	Patescibacteria	Saccharimonadia	Saccharimonadales	Saccharimonadaceae			0	0	0	0	0	0	0	0	0	532	0	0	0	0	0	0	0	0	0	0	0	297.987	0	0	0	0	0	0	0	0	0	0	0	0	0	0	0	0	0	0	0	0
ASV_280	Bacteria	Proteobacteria	Gammaproteobacteria	Betaproteobacteriales	Burkholderiaceae	Massilia		0	0	0	0	0	0	195	52	0	0	0	0	0	0	36	0	247	0	0	0	0	0	0	0	0	0	130.021	29.0781	168.457	0	0	0	0	0	27.6687	0	0	0	0	0	0	0
ASV_281	Bacteria	Proteobacteria	Gammaproteobacteria	Pseudomonadales	Pseudomonadaceae	Pseudomonas		28	54	260	33	5	11	25	28	19	12	53	0	0	0	0	0	0	0	0	0	13.2352	6.71071	34.6557	0	3.55255	6.30531	16.7658	15.7107	0	0	0	0	0	0	0	0	19.2513	36.0771	186.29	23.7107	3.47347	6.38238
ASV_282	Bacteria	Actinobacteria	Actinobacteria	Micrococcales	Microbacteriaceae			46	30	0	42	0	0	30	54	21	70	0	0	0	76	0	0	71	31	30	26	14.4905	39.3884	0	0	0	0	19.961	29.7437	48.3664	14.2342	16.1231	16.7608	0	46.7117	0	0	31.5065	19.8989	0	30.2412	0	0
ASV_283	Bacteria	Bacteroidetes	Bacteroidia	Flavobacteriales	Flavobacteriaceae	Flavobacterium		0	0	113	0	0	0	0	0	166	141	0	0	0	0	0	0	107	0	0	0	115.232	79.2252	0	0	0	0	0	0	73.4464	0	0	0	0	0	0	0	0	0	80.7748	0	0	0
ASV_284	Bacteria	Proteobacteria	Alphaproteobacteria	Sphingomonadales	Sphingomonadaceae	Rhizorhapis		79	115	24	76	0	16	0	0	17	6	21	24	0	0	0	66	0	0	27	49	11.8298	3.4024	13.6286	12.6867	0	9.19319	0	0	0	0	14.4545	31.5996	0	0	0	47.953	54.4715	76.3173	17.1371	54.3984	0	9.16016
ASV_285	Bacteria	Proteobacteria	Alphaproteobacteria	Acetobacterales	Acetobacteraceae	Roseomonas		25	28	13	19	33	39	28	24	18	38	31	10	16	43	12	12	36	19	18	55	12.5946	21.2212	20.4004	5.21221	23.3814	22.6567	18.6567	13.1942	24.4565	8.7047	9.79379	35.2382	16	26.2643	9.13113	8.7027	0	0	0	0	0	0
ASV_286	Bacteria	Bacteroidetes	Bacteroidia	Chitinophagales	Chitinophagaceae	Ferruginibacter		0	0	0	0	59	67	35	47	30	53	17	0	0	40	32	0	44	0	0	90	20.7958	29.5495	11.0861	0	41.4565	38.8919	23.3904	26.0781	29.999	0	0	57.5546	0	24.3994	24.4615	0	0	0	0	0	40.9009	38.3764
ASV_287	Bacteria	Bacteroidetes	Bacteroidia	Chitinophagales	Chitinophagaceae			0	0	0	0	0	0	0	0	0	0	0	0	32	37	26	23	54	28	34	279	0	0	0	0	0	0	0	0	36.8388	12.8068	18.3233	178.437	32	22.7317	19.8529	16.6687	0	0	0	0	0	0
ASV_288	Bacteria	Bacteroidetes	Bacteroidia	Chitinophagales	Chitinophagaceae	Taibaiella		76	121	21	103	10	117	20	29	0	9	6	0	0	0	0	0	0	0	0	0	0	5.09109	3.9009	0	7.09009	67.8859	13.3063	16.1502	0	0	0	0	0	0	0	0	52.4024	80.3914	14.9359	74.0751	6.90891	66.9369
ASV_289	Bacteria	Proteobacteria	Alphaproteobacteria	Rhizobiales	Beijerinckiaceae	Methylobacterium		52	80	17	51	16	20	8	8	28	0	25	7	11	20	0	59	13	0	28	67	19.4615	0	16.3083	3.72272	11.2382	11.7508	5.29429	4.44444	8.82783	0	14.9229	42.8539	11	12.2553	0	43.0631	35.7988	53.0751	12.2392	36.7177	11.007	11.3694
ASV_290	Bacteria	Deinococcus-Thermus	Deinococci	Deinococcales	Deinococcaceae	Deinococcus		0	0	11	0	10	41	28	32	0	0	0	0	29	234	68	0	29	28	0	0	0	0	0	0	7.08208	23.7868	18.6396	17.8869	19.8018	12.8348	0	0	29	143.85	51.7147	0	0	0	7.84785	0	6.91592	23.5566
ASV_291	Bacteria	Proteobacteria	Alphaproteobacteria	Rhizobiales	Beijerinckiaceae	Methylobacterium		0	0	0	0	0	0	30	0	44	59	94	48	0	61	40	0	46	51	36	0	30.6186	32.9389	61.5115	25.3534	0	0	19.982	0	31.2693	23.3393	19.4735	0	0	37.3173	30.6366	0	0	0	0	0	0	0
ASV_292	Bacteria	Proteobacteria	Gammaproteobacteria	Pseudomonadales	Pseudomonadaceae	Pseudomonas	Pseudomonas syringae	77	32	29	18	0	0	0	0	110	62	54	21	0	0	0	71	0	0	0	30	76.5235	34.6757	35.2683	11.0611	0	0	0	0	0	0	0	19.2332	0	0	0	51.8629	53.01	21.2022	20.7528	12.9259	0	0
ASV_293	Bacteria	Patescibacteria	Saccharimonadia	Saccharimonadales				0	0	58	39	0	30	0	0	0	0	0	0	30	342	0	0	0	0	0	0	0	0	0	0	0	17.3243	0	0	0	0	0	0	30	210.06	0	0	0	0	41.4665	28.1682	0	17.0601
ASV_294	Bacteria	Patescibacteria	Saccharimonadia	Saccharimonadales				0	72	0	0	51	98	71	97	0	0	0	0	0	0	87	0	0	20	0	0	0	0	0	0	35.8378	56.988	47.4014	53.8899	0	9.21922	0	0	0	0	66.4254	0	0	47.7668	0	0	35.2312	55.8338
ASV_295	Bacteria	Bacteroidetes	Bacteroidia	Flavobacteriales	Flavobacteriaceae	Flavobacterium		0	0	0	0	78	0	0	79	0	0	0	0	0	0	94	0	29	0	91	119	0	0	0	0	54.7738	0	0	43.8058	19.8158	0	48.975	76.2743	0	0	71.973	0	0	0	0	0	53.979	0
ASV_296	Bacteria	Bacteroidetes	Bacteroidia	Chitinophagales	Chitinophagaceae	Ferruginibacter		44	42	56	83	0	44	29	0	0	0	0	0	58	44	0	27	0	27	0	34	0	0	0	0	0	25.5495	19.3544	0	0	12.3223	0	21.7808	58	26.8639	0	19.6126	30.2372	27.9009	39.976	59.6667	0	25.048
ASV_297	Bacteria	Actinobacteria	Actinobacteria	Frankiales	Nakamurellaceae	Nakamurella		11	21	19	22	17	37	38	15	21	28	50	14	11	32	33	24	44	18	14	14	14.5916	15.7287	32.5796	7.4004	12.02	21.5786	25.3564	8.36336	29.98	8.22723	7.53253	8.90891	11	19.6917	25.1922	17.4094	0	0	0	0	0	0
ASV_298	Bacteria	Patescibacteria	Saccharimonadia	Saccharimonadales				0	0	0	0	0	149	0	0	0	109	0	9	0	90	126	0	0	0	0	0	0	61.0781	0	4.72372	0	86.2923	0	0	0	0	0	0	0	55.3794	96.4184	0	0	0	0	0	0	85.3313
ASV_299	Bacteria							5	11	20	17	16	50	39	20	34	10	16	71	21	28	96	23	0	0	0	5	23.5646	5.67868	10.4715	37.3153	11.2182	28.8388	26.0571	11.0641	0	0	0	3.20821	21	17.2793	73.3393	16.8899	3.45546	7.32633	14.2853	12.1191	11.1041	28.6987
ASV_300	Bacteria	Patescibacteria	Saccharimonadia	Saccharimonadales				0	0	0	0	0	56	0	43	0	0	0	0	151	51	46	0	0	0	0	130	0	0	0	0	0	32.5806	0	23.9109	0	0	0	83.2142	151	31.1602	35.0621	0	0	0	0	0	0	32.2332
ASV_301	Bacteria	Bacteroidetes	Bacteroidia	Flavobacteriales	Flavobacteriaceae	Flavobacterium		0	0	171	0	0	0	0	0	0	0	22	0	78	68	78	0	0	0	24	34	0	0	14.4725	0	0	0	0	0	0	0	12.9279	21.6186	78	41.6086	59.7037	0	0	0	122.497	0	0	0
ASV_302	Bacteria	Bacteroidetes	Bacteroidia	Chitinophagales	Chitinophagaceae			106	255	0	80	15	18	0	0	0	0	0	0	0	0	0	0	0	0	0	0	0	0	0	0	0	0	0	0	0	0	0	0	0	0	0	0	73.1461	169.484	0	57.4925	10.4054	10.3483
ASV_303	Bacteria	Proteobacteria	Alphaproteobacteria	Sphingomonadales	Sphingomonadaceae	Polymorphobacter		42	67	0	37	0	0	60	0	0	0	44	0	0	52	0	47	0	0	0	123	0	0	28.6797	0	0	0	40.0681	0	0	0	0	78.8619	0	31.9079	0	34.2142	29.023	44.7117	0	26.6016	0	0
ASV_304	Bacteria	Patescibacteria	Saccharimonadia	Saccharimonadales				276	196	0	0	0	0	0	0	0	0	0	0	0	0	0	0	0	0	0	0	0	0	0	0	0	0	0	0	0	0	0	0	0	0	0	0	190.273	130.854	0	0	0	0
ASV_305	Bacteria	Proteobacteria	Deltaproteobacteria	Oligoflexales	Oligoflexaceae	Oligoflexus		21	30	4	7	7	41	21	14	38	53	17	10	9	33	24	27	59	37	8	10	26.4264	29.6076	11.035	5.30531	4.86286	23.7618	14.0861	7.82082	40.3233	16.9049	4.35636	6.33834	9	20.2392	18.3684	19.6927	0	0	0	0	0	0
ASV_306	Bacteria	Proteobacteria	Gammaproteobacteria	Betaproteobacteriales	Burkholderiaceae			0	48	51	0	0	38	44	0	0	0	0	0	70	140	40	0	20	0	0	16	0	0	0	0	0	21.977	29.4615	0	13.7207	0	0	10.2823	70	85.961	30.7728	0	0	31.8799	36.5055	0	0	21.6296
ASV_307	Bacteria	Patescibacteria	Saccharimonadia	Saccharimonadales	Saccharimonadaceae			188	92	0	41	46	48	0	0	0	0	48	0	0	0	0	0	0	0	0	0	0	0	31.3453	0	32.3293	27.7477	0	0	0	0	0	0	0	0	0	0	129.739	61.2913	0	29.4264	31.6677	27.4995
ASV_308	Bacteria	Patescibacteria	Saccharimonadia	Saccharimonadales				0	0	0	0	0	0	0	0	0	0	0	0	0	0	0	463	0	0	0	0	0	0	0	0	0	0	0	0	0	0	0	0	0	0	0	337.133	0	0	0	0	0	0
ASV_309	Bacteria	Proteobacteria	Gammaproteobacteria	Betaproteobacteriales	Burkholderiaceae	Janthinobacterium		48	0	0	0	0	0	0	132	0	0	38	0	0	119	80	45	0	0	0	0	0	0	24.7067	0	0	0	0	73.7147	0	0	0	0	0	73.3103	61.1842	32.7007	33.1321	0	0	0	0	0
ASV_310	Bacteria	Proteobacteria	Gammaproteobacteria					0	22	42	62	0	0	0	0	54	20	19	239	0	0	0	0	0	0	0	0	37.4755	11.1712	12.5796	126.287	0	0	0	0	0	0	0	0	0	0	0	0	0	14.5606	30.0841	44.7518	0	0
ASV_311	Bacteria	Patescibacteria	Saccharimonadia	Saccharimonadales				0	0	169	0	0	0	0	0	0	0	0	0	0	131	0	121	0	0	36	0	0	0	0	0	0	0	0	0	0	0	19.4695	0	0	80.2783	0	88.1211	0	0	120.576	0	0	0
ASV_312	Bacteria	Proteobacteria	Alphaproteobacteria	Rhizobiales	Beijerinckiaceae	Bosea		28	20	31	25	27	0	0	0	33	28	0	8	32	21	20	56	36	18	33	40	22.8909	15.6997	0	4.18218	18.9449	0	0	0	24.7958	8.25626	17.7968	25.5245	32	12.9039	15.3323	40.6587	19.3624	13.3283	22.2022	17.963	18.6867	0
ASV_313	Bacteria	Bacteroidetes	Bacteroidia	Chitinophagales	Chitinophagaceae			22	37	35	16	49	84	28	28	75	61	20	0	0	0	0	0	0	0	0	0	52.3744	34.3514	13.014	0	34.5205	48.6997	18.7317	15.4625	0	0	0	0	0	0	0	0	15.2523	24.6306	25.1632	11.4955	33.964	47.9449
ASV_314	Bacteria	Proteobacteria	Alphaproteobacteria	Acetobacterales	Acetobacteraceae			46	29	0	0	34	72	58	48	21	17	0	0	0	87	8	34	0	0	0	0	14.5005	9.63163	0	0	23.7027	41.9329	38.6176	26.5295	0	0	0	0	0	53.4174	6.14014	24.8709	31.8208	19.3053	0	0	23.5816	41.1301
ASV_315	Bacteria	Proteobacteria	Gammaproteobacteria	Betaproteobacteriales	Burkholderiaceae	Leptothrix		100	48	6	32	0	137	65	40	0	24	0	0	0	0	0	0	0	0	0	0	0	13.4565	0	0	0	79.3263	43.2643	22.0871	0	0	0	0	0	0	0	0	69.1421	31.9259	4.31932	22.8979	0	78.5986
ASV_316	Bacteria	Actinobacteria	Actinobacteria	Frankiales	Nakamurellaceae	Nakamurella		24	0	15	19	26	0	69	43	0	38	24	0	20	69	21	0	24	24	6	29	0	21.1682	15.8028	0	18.2823	0	45.986	24.008	16.2593	10.964	3.21622	18.5325	20	42.4084	16.0841	0	16.4474	0	10.7277	13.7508	18.0691	0
ASV_317	Bacteria	Proteobacteria	Alphaproteobacteria	Sphingomonadales	Sphingomonadaceae	Sphingomonas		132	32	0	0	22	34	25	0	7	0	79	0	28	44	17	0	14	0	0	12	4.87187	0	51.6376	0	15.4134	19.6847	16.6897	0	9.51852	0	0	7.71772	28	26.8739	13.0621	0	91.023	21.1932	0	0	15.3223	19.4004
ASV_318	Bacteria	Firmicutes	Bacilli	Bacillales	Paenibacillaceae	Paenibacillus	Paenibacillus darwinianus	0	0	0	0	0	0	7	0	280	40	60	6	0	27	0	8	0	0	0	17	194.014	22.3193	39.4725	3.13514	0	0	4.66667	0	0	0	0	10.96	0	16.4775	0	5.80981	0	0	0	0	0	0
ASV_319	Bacteria	Bacteroidetes	Bacteroidia	Cytophagales	Spirosomaceae	Spirosoma		44	31	0	0	35	103	27	39	10	11	18	8	0	0	0	70	25	0	0	23	6.90691	6.10911	11.6507	4.28629	24.5886	59.6346	18.0651	21.7828	16.8729	0	0	14.7738	0	0	0	50.8979	30.4004	20.5716	0	0	24.4314	59.0561
ASV_320	Bacteria	Actinobacteria	Thermoleophilia	Solirubrobacterales	Solirubrobacteraceae	Patulibacter	Patulibacter minatonensis	45	67	17	47	19	32	15	12	41	60	0	14	0	0	0	28	10	10	0	24	28.4775	33.5285	0	7.39139	13.4555	18.5005	9.98198	6.61762	6.85686	4.5986	0	15.3984	0	0	0	20.3574	31.0511	44.6557	12.2272	33.7457	13.1171	18.4334
ASV_321	Bacteria	Patescibacteria	Saccharimonadia	Saccharimonadales				0	192	110	139	0	0	0	0	0	0	0	0	0	0	0	0	0	0	0	0	0	0	0	0	0	0	0	0	0	0	0	0	0	0	0	0	0	127.522	78.5596	99.8138	0	0
ASV_322	Bacteria	Bacteroidetes	Bacteroidia	Sphingobacteriales	Sphingobacteriaceae	Mucilaginibacter		120	96	61	62	43	0	0	13	0	24	14	0	0	0	0	0	0	0	0	0	0	0	0	0	0	0	0	0	0	0	0	0	0	0	0	0	82.6396	63.983	43.6226	44.5816	29.8358	0
ASV_323	Bacteria	Proteobacteria	Gammaproteobacteria	Betaproteobacteriales	Burkholderiaceae	Polaromonas		18	49	73	31	33	31	118	31	0	0	0	0	0	35	13	0	0	0	0	0	0	0	0	0	23.2863	18.01	78.9209	17.1512	0	0	0	0	0	21.5596	9.9049	0	12.2472	32.5626	52.2923	22.2933	22.7898	17.9269
ASV_324	Bacteria	Proteobacteria	Gammaproteobacteria	Xanthomonadales	Xanthomonadaceae	Pseudoxanthomonas		0	0	0	0	0	0	0	0	125	131	84	28	0	0	0	0	58	5	0	0	86.6436	73.7107	54.968	14.8358	0	0	0	0	39.6486	2.27027	0	0	0	0	0	0	0	0	0	0	0	0
ASV_325	Bacteria	Proteobacteria	Deltaproteobacteria	Oligoflexales	0319-6G20			40	39	34	56	31	75	50	32	0	0	12	0	0	16	7	17	19	0	0	0	0	0	7.81281	0	21.7608	43.4234	33.3784	17.995	13.0621	0	0	0	0	9.76777	5.4004	12.4284	27.6206	25.7417	24.3253	40.2392	21.5295	42.989
ASV_326	Bacteria	Firmicutes	Bacilli	Bacillales	Bacillaceae	Bacillus		0	0	0	0	4	0	0	0	306	16	79	9	0	14	0	0	0	0	0	0	212.821	9.00601	51.4915	4.81081	2.75676	0	0	0	0	0	0	0	0	8.61662	0	0	0	0	0	0	0	0
ASV_327	Bacteria	Bacteroidetes	Bacteroidia	Sphingobacteriales	Sphingobacteriaceae	Pedobacter		0	0	40	0	39	0	44	66	39	0	0	0	22	0	49	42	0	25	31	27	26.988	0	0	0	27.4515	0	29.4294	36.8829	0	11.4655	16.6757	17.3283	22	0	37.4294	30.4484	0	0	28.5786	0	27.1021	0
ASV_328	Bacteria	Bacteroidetes	Bacteroidia	Sphingobacteriales	Sphingobacteriaceae	Pedobacter	Pedobacter jamesrossensis	0	99	0	43	0	0	19	34	98	116	0	0	0	0	0	0	0	13	0	0	68.4104	65.003	0	0	0	0	12.6066	18.9119	0	5.96496	0	0	0	0	0	0	0	65.7417	0	30.957	0	0
ASV_329	Bacteria	Proteobacteria	Gammaproteobacteria	Pseudomonadales	Pseudomonadaceae	Pseudomonas		7	0	14	0	2	7	15	113	194	49	20	0	0	0	0	0	0	0	0	0	135.045	27.5425	13.0721	0	1.41241	4.08208	10.1041	62.8058	0	0	0	0	0	0	0	0	4.83383	0	10.02	0	1.38238	3.92993
ASV_330	Bacteria	Bacteroidetes	Bacteroidia	Chitinophagales	Chitinophagaceae	Ferruginibacter		9	0	26	15	75	47	44	0	0	0	19	0	23	23	28	12	19	42	0	37	0	0	12.4204	0	52.7207	27.1401	29.4965	0	12.8529	19.2352	0	23.8198	23	14	21.4745	8.61962	6.13514	0	18.6687	10.7638	52.008	26.9109
ASV_331	Bacteria	Chloroflexi	Chloroflexia	Chloroflexales				0	0	0	0	0	0	0	0	0	0	0	0	346	37	20	16	0	0	0	0	0	0	0	0	0	0	0	0	0	0	0	0	346	22.7157	15.4314	11.6176	0	0	0	0	0	0
ASV_332	Bacteria	Bacteroidetes	Bacteroidia	Flavobacteriales	Weeksellaceae	Chryseobacterium		0	0	56	0	0	0	20	0	0	0	0	178	0	0	0	85	14	11	0	53	0	0	0	94.4194	0	0	13.3994	0	9.52152	5.04705	0	33.8969	0	0	0	62.1411	0	0	39.8809	0	0	0
ASV_333	Bacteria	Proteobacteria	Gammaproteobacteria	Betaproteobacteriales	Burkholderiaceae	Rhodoferax		26	30	16	20	59	0	25	19	0	0	18	0	0	56	0	0	0	24	0	123	0	0	11.6767	0	41.4474	0	16.7918	10.5716	0	11.002	0	78.8068	0	34.6957	0	0	17.8328	19.8248	11.4975	14.4645	40.8889	0
ASV_334	Bacteria	Proteobacteria	Gammaproteobacteria	Xanthomonadales	Rhodanobacteraceae	Luteibacter		24	21	0	38	56	64	80	34	29	62	0	0	0	0	0	7	0	0	0	0	20.2042	34.6276	0	0	39.3794	37.2482	53.2803	19.014	0	0	0	0	0	0	0	5.07508	16.5375	14.1201	0	27.3493	38.8909	36.4945
ASV_335	Bacteria	Bacteroidetes	Bacteroidia	Cytophagales	Spirosomaceae	Dyadobacter		31	31	55	102	0	160	15	0	0	0	0	0	0	20	0	0	0	0	0	0	0	0	0	0	0	92.6176	9.997	0	0	0	0	0	0	12.3233	0	0	21.4535	20.6186	39.2202	73.1151	0	91.5085
ASV_336	Bacteria	Proteobacteria	Gammaproteobacteria					0	0	41	79	0	0	0	0	69	0	34	180	0	0	0	0	0	9	0	0	47.8108	0	22.2232	95.3954	0	0	0	0	0	4.09209	0	0	0	0	0	0	0	0	29.4034	56.9039	0	0
ASV_337	Bacteria	Bacteroidetes	Bacteroidia	Cytophagales	Spirosomaceae	Dyadobacter		0	0	0	0	0	25	0	0	32	18	0	18	0	18	0	0	167	59	27	45	22.2643	10.1191	0	9.62462	0	14.3624	0	0	113.955	27.032	14.6316	28.8048	0	11.0541	0	0	0	0	0	0	0	0
ASV_338	Bacteria	Bacteroidetes	Bacteroidia	Cytophagales	Hymenobacteraceae	Hymenobacter		0	0	0	0	0	0	0	0	0	0	0	0	0	54	0	41	49	40	149	75	0	0	0	0	0	0	0	0	33.2322	18.3013	80.7187	48.1341	0	33.0891	0	29.7778	0	0	0	0	0	0
ASV_339	Bacteria	Proteobacteria	Gammaproteobacteria	Betaproteobacteriales	Burkholderiaceae	Massilia		0	0	0	0	0	201	54	49	0	0	0	0	0	0	0	75	24	0	0	0	0	0	0	0	0	116.476	35.993	27.2563	16.3383	0	0	0	0	0	0	54.6717	0	0	0	0	0	115.28
ASV_340	Bacteria	Actinobacteria	Actinobacteria	Micrococcales	Microbacteriaceae			0	0	0	0	0	0	34	0	33	0	0	44	0	49	12	0	52	63	34	76	22.9219	0	0	23.1812	0	0	22.7317	0	35.5856	28.8358	18.2553	48.7878	0	29.9429	9.15716	0	0	0	0	0	0	0
ASV_341	Bacteria	Proteobacteria	Alphaproteobacteria	Sphingomonadales	Sphingomonadaceae	Polymorphobacter		55	71	40	48	21	0	0	36	16	71	38	0	0	0	0	0	0	0	0	0	11.1471	39.7247	24.7868	0	14.7808	0	0	19.968	0	0	0	0	0	0	0	0	37.9459	47.3043	28.6056	34.4905	14.5145	0
ASV_342	Bacteria	Patescibacteria	Saccharimonadia	Saccharimonadales	Saccharimonadaceae			0	0	30	0	89	0	168	70	0	12	0	0	0	0	0	0	27	0	0	0	0	6.63564	0	0	62.6947	0	112.377	38.8539	18.4204	0	0	0	0	0	0	0	0	0	21.5666	0	61.9029	0
ASV_343	Bacteria	Proteobacteria	Gammaproteobacteria	Betaproteobacteriales	Burkholderiaceae	Massilia		0	0	0	0	42	85	71	123	0	0	0	0	0	30	0	0	45	0	0	0	0	0	0	0	29.5536	49.1702	47.3514	68.2312	30.7818	0	0	0	0	18.2703	0	0	0	0	0	0	29.1642	48.4835
ASV_344	Bacteria	Bacteroidetes	Bacteroidia	Chitinophagales	Chitinophagaceae			0	6	49	33	70	28	71	28	14	21	0	12	0	0	0	0	40	23	0	0	9.76677	11.7257	0	6.44044	49.2062	16.3504	47.2422	15.7397	27.3183	10.5085	0	0	0	0	0	0	0	4.07107	35.013	23.8278	48.6717	16.0851
ASV_345	Bacteria	Actinobacteria	Actinobacteria					0	0	0	0	28	115	17	15	20	31	116	0	0	0	0	53	0	0	0	0	13.8609	17.4905	75.6617	0	19.7728	66.8048	11.3253	8.33033	0	0	0	0	0	0	0	38.5656	0	0	0	0	19.4044	66.0701
ASV_346	Bacteria	Bacteroidetes	Bacteroidia	Cytophagales	Spirosomaceae	Spirosoma		0	0	0	0	0	0	0	0	0	0	0	0	12	77	23	0	146	56	0	81	0	0	0	0	0	0	0	0	99.7157	25.6066	0	51.9129	12	47.2092	17.5886	0	0	0	0	0	0	0
ASV_347	Bacteria	Deinococcus-Thermus	Deinococci	Deinococcales	Deinococcaceae	Deinococcus		0	0	0	0	58	158	64	42	0	30	33	8	0	0	0	0	0	0	0	0	0	16.9159	21.5495	4.23524	40.7047	91.6607	42.6677	23.4795	0	0	0	0	0	0	0	0	0	0	0	0	40.2162	90.5165
ASV_348	Bacteria	Proteobacteria	Gammaproteobacteria	Betaproteobacteriales	Burkholderiaceae	Duganella		0	0	0	0	119	0	0	75	0	0	96	0	49	0	50	0	0	0	0	0	0	0	63.028	0	83.8438	0	0	41.8879	0	0	0	0	49	0	38.1622	0	0	0	0	0	82.6076	0
ASV_349	Bacteria	Bacteroidetes	Bacteroidia	Cytophagales	Spirosomaceae	Dyadobacter		0	0	84	24	0	0	16	0	0	0	0	0	42	33	0	66	17	0	0	103	0	0	0	0	0	0	10.6507	0	11.5846	0	0	65.8839	42	20.1982	0	47.9259	0	0	59.983	17.2302	0	0
ASV_350	Bacteria	Proteobacteria	Gammaproteobacteria	Betaproteobacteriales	Burkholderiaceae	Massilia		0	0	0	0	0	312	72	0	0	0	0	0	0	0	0	0	0	0	0	0	0	0	0	0	0	180.769	48.2082	0	0	0	0	0	0	0	0	0	0	0	0	0	0	178.39
ASV_351	Bacteria	Proteobacteria	Gammaproteobacteria	Xanthomonadales	Rhodanobacteraceae			134	42	18	29	22	37	8	26	18	48	0	0	0	0	0	0	0	0	0	0	0	0	0	0	0	0	0	0	0	0	0	0	0	0	0	0	92.1101	27.8639	12.8879	20.9199	15.2633	21.1642
ASV_352	Bacteria	Proteobacteria	Alphaproteobacteria	Sphingomonadales	Sphingomonadaceae			20	30	0	0	21	0	31	0	21	34	0	0	57	39	0	0	55	23	0	51	14.6096	19.036	0	0	14.7598	0	20.6276	0	37.7017	10.5095	0	32.6917	57	23.8749	0	0	13.7578	19.8979	0	0	14.5616	0
ASV_353	Bacteria	Bacteroidetes	Bacteroidia	Sphingobacteriales	Sphingobacteriaceae			193	0	0	0	22	105	20	23	0	0	18	0	0	0	0	0	0	0	0	0	0	0	11.7167	0	15.5045	60.7858	13.3594	12.8398	0	0	0	0	0	0	0	0	132.909	0	0	0	15.2993	60.1552
ASV_354	Bacteria	Patescibacteria	Saccharimonadia	Saccharimonadales				0	0	31	9	48	12	0	43	0	0	0	0	48	81	108	0	0	0	0	0	0	0	0	0	33.6086	6.93093	0	23.8829	0	0	0	0	48	49.9269	82.4965	0	0	0	22.1602	6.45846	33.3023	6.91692
ASV_355	Bacteria	Patescibacteria	Saccharimonadia	Saccharimonadales				0	0	88	0	155	0	0	0	0	0	39	0	31	31	0	35	0	0	0	0	0	0	25.7568	0	109.227	0	0	0	0	0	0	0	31	19.006	0	25.3493	0	0	63.005	0	107.813	0
ASV_356	Bacteria	Deinococcus-Thermus	Deinococci	Deinococcales	Deinococcaceae	Deinococcus		0	0	0	0	0	25	71	18	0	0	0	0	108	97	46	0	14	0	0	0	0	0	0	0	0	14.4885	47.5105	10.029	9.54354	0	0	0	108	59.6657	35.1321	0	0	0	0	0	0	14.3023
ASV_357	Bacteria	Bacteroidetes	Bacteroidia	Cytophagales	Spirosomaceae	Spirosoma		27	0	20	49	29	0	103	0	0	0	0	0	0	73	0	0	50	0	0	26	0	0	0	0	20.3784	0	68.6166	0	34.0671	0	0	16.5726	0	45.0771	0	0	18.6927	0	14.3524	35.1411	20.1311	0
ASV_358	Bacteria	Proteobacteria	Alphaproteobacteria	Sphingomonadales	Sphingomonadaceae	Polymorphobacter		125	0	0	0	51	45	0	64	0	62	29	0	0	0	0	0	0	0	0	0	0	34.5886	18.9369	0	35.9429	26.1181	0	35.5956	0	0	0	0	0	0	0	0	86.2012	0	0	0	35.2182	25.7467
ASV_359	Bacteria	Deinococcus-Thermus	Deinococci	Deinococcales	Deinococcaceae	Deinococcus		0	0	0	0	0	0	0	0	0	0	0	0	120	164	59	19	0	14	0	0	0	0	0	0	0	0	0	0	0	6.38438	0	0	120	100.653	45.1011	13.8058	0	0	0	0	0	0
ASV_360	Bacteria	Actinobacteria	Actinobacteria	Corynebacteriales	Mycobacteriaceae	Mycobacterium		54	60	0	19	12	28	5	7	33	64	33	12	9	0	0	0	14	0	0	23	22.978	35.8589	21.6086	6.35035	8.43443	16.1091	3.33734	3.83684	9.46647	0	0	14.7598	9	0	0	0	37.1602	39.8829	0	13.6887	8.24525	16.0711
ASV_361	Bacteria	Proteobacteria	Gammaproteobacteria	Betaproteobacteriales	Burkholderiaceae	Janthinobacterium	Janthinobacterium lividum	39	61	0	0	0	0	0	0	0	0	0	0	0	52	0	220	0	0	0	0	0	0	0	0	0	0	0	0	0	0	0	0	0	31.8569	0	160.106	26.978	40.6086	0	0	0	0
ASV_362	Bacteria	Bacteroidetes	Bacteroidia	Cytophagales	Spirosomaceae	Dyadobacter		0	0	48	0	0	11	8	0	21	27	11	0	13	15	17	8	40	53	30	70	14.5586	15.1261	7.25225	0	0	6.22222	5.4034	0	27.3113	24.2432	16.0591	44.7508	13	9.23624	12.9169	5.78478	0	0	34.1542	0	0	6.32132
ASV_363	Bacteria	Bacteroidetes	Bacteroidia	Flavobacteriales	Flavobacteriaceae	Flavobacterium		0	0	0	0	0	0	0	0	0	0	0	0	0	15	47	0	200	14	50	46	0	0	0	0	0	0	0	0	136.662	6.41241	26.956	29.4925	0	9.11612	36.004	0	0	0	0	0	0	0
ASV_364	Bacteria	Patescibacteria	Saccharimonadia	Saccharimonadales				0	0	0	0	67	103	20	61	0	38	16	0	0	0	0	0	66	0	0	0	0	21.3914	10.5726	0	47.1421	59.964	13.2893	33.6657	45.0911	0	0	0	0	0	0	0	0	0	0	0	46.6276	59.2482
ASV_365	Bacteria	Proteobacteria	Alphaproteobacteria	Sphingomonadales	Sphingomonadaceae			39	34	0	12	23	33	0	28	0	0	24	0	18	50	0	27	39	0	0	42	0	0	15.7778	0	16.2733	19.039	0	15.4985	26.5245	0	0	27.002	18	30.6456	0	19.7107	26.977	22.7117	0	8.60961	15.7878	18.8228
ASV_366	Bacteria	Bacteroidetes	Bacteroidia	Chitinophagales	Chitinophagaceae			72	184	18	71	0	0	2	0	0	0	20	0	0	0	0	0	0	0	0	0	0	0	0	0	0	0	0	0	0	0	0	0	0	0	0	0	49.6146	122.557	12.8048	50.975	0	0
ASV_367	Bacteria	Proteobacteria	Gammaproteobacteria	Betaproteobacteriales	Burkholderiaceae	Pelomonas	Pelomonas puraquae	23	0	159	76	0	0	18	0	0	0	0	0	45	9	23	0	0	0	0	14	0	0	0	0	0	0	12.0791	0	0	0	0	8.94995	45	5.53453	17.6336	0	15.8148	0	113.861	54.6517	0	0
ASV_368	Bacteria	Bacteroidetes	Bacteroidia	Sphingobacteriales	Sphingobacteriaceae	Mucilaginibacter	Mucilaginibacter soyangensis	0	0	9	0	0	0	49	32	12	14	0	0	20	65	12	21	21	28	20	64	8.34535	7.83784	0	0	0	0	32.8228	17.6837	14.2142	12.8108	10.6797	41.2513	20	39.983	9.2042	15.3303	0	0	6.39039	0	0	0
ASV_369	Bacteria	Bacteroidetes	Bacteroidia	Sphingobacteriales	env.OPS_17			0	0	105	0	0	0	55	55	8	0	0	5	0	0	0	59	44	12	0	24	5.54254	0	0	2.67668	0	0	36.8048	30.8208	30.1261	5.4985	0	15.3063	0	0	0	42.7778	0	0	74.7818	0	0	0
ASV_370	Bacteria	Bacteroidetes	Bacteroidia	Chitinophagales	Chitinophagaceae	Ferruginibacter		15	35	57	25	19	39	56	12	15	16	0	0	0	23	21	21	12	0	0	0	10.4464	9.00501	0	0	13.4114	22.5005	37.3844	6.74875	8.10911	0	0	0	0	14.1491	16.1842	15.2052	10.2843	23.2763	40.8859	17.99	13.1331	22.4925
ASV_371	Bacteria	Actinobacteria	Actinobacteria	Micrococcales	Microbacteriaceae	Subtercola		31	28	0	17	0	16	0	0	49	69	19	0	13	0	0	0	11	0	44	69	33.8288	38.7147	12.4264	0	0	9.26326	0	0	7.41942	0	23.6557	44.2673	13	0	0	0	0	0	0	0	0	0
ASV_372	Bacteria	Proteobacteria	Alphaproteobacteria	Sphingomonadales	Sphingomonadaceae	Novosphingobium		35	49	39	0	41	0	0	28	54	0	0	0	0	0	0	0	0	0	54	61	37.6066	0	0	0	28.6807	0	0	15.5245	0	0	29.1391	39.1441	0	0	0	0	24.014	32.7107	27.8539	0	28.3373	0
ASV_373	Bacteria	Bacteroidetes	Bacteroidia	Sphingobacteriales	env.OPS_17			0	0	19	0	210	54	0	22	19	0	8	0	0	0	7	22	0	0	0	0	13.2903	0	5.23023	0	147.471	31.2763	0	12.2262	0	0	0	0	0	0	5.36937	16.008	0	0	13.5696	0	145.594	30.96
ASV_374	Bacteria	Bacteroidetes	Bacteroidia	Chitinophagales	Chitinophagaceae			35	0	0	0	29	14	16	0	0	0	12	0	45	82	26	8	45	19	0	29	0	0	7.92392	0	20.4905	8.05606	10.6567	0	30.7497	8.66967	0	18.6817	45	50.2092	19.8699	5.72072	24.0771	0	0	0	20.1912	7.999
ASV_375	Bacteria	Proteobacteria	Gammaproteobacteria	Betaproteobacteriales	Burkholderiaceae	Duganella		0	0	0	0	0	156	0	0	0	0	157	46	0	0	0	0	0	0	0	0	0	0	103.122	24.2783	0	90.3183	0	0	0	0	0	0	0	0	0	0	0	0	0	0	0	89.3033
ASV_376	Bacteria	Proteobacteria	Gammaproteobacteria	Xanthomonadales	Xanthomonadaceae	Thermomonas		17	7	71	9	14	16	41	42	22	35	0	0	27	8	10	34	0	0	0	0	15.2873	19.6426	0	0	9.80781	9.26727	27.3103	23.1752	0	0	0	0	27	4.88488	7.60961	24.5165	11.7057	4.63363	50.8458	6.35435	9.6987	9.08909
ASV_377	Bacteria	Deinococcus-Thermus	Deinococci	Deinococcales	Deinococcaceae	Deinococcus		0	0	0	0	0	0	36	0	0	0	6	0	32	173	74	24	0	0	0	0	0	0	3.93493	0	0	0	24.1071	0	0	0	0	0	32	106.118	56.4605	17.4424	0	0	0	0	0	0
ASV_378	Bacteria	Proteobacteria	Gammaproteobacteria	Betaproteobacteriales	Burkholderiaceae	Leptothrix		73	35	0	0	107	57	0	23	0	0	0	0	0	0	0	47	0	0	0	0	0	0	0	0	75.2753	33.1562	0	12.6887	0	0	0	0	0	0	0	34.3163	50.2402	23.2232	0	0	74.0551	32.7297
ASV_379	Bacteria	Patescibacteria	Saccharimonadia	Saccharimonadales				178	57	14	46	0	0	16	28	0	0	0	0	0	0	0	0	0	0	0	0	0	0	0	0	0	0	0	0	0	0	0	0	0	0	0	0	122.627	37.8258	10.0861	33.0641	0	0
ASV_380	Bacteria	Patescibacteria	Saccharimonadia	Saccharimonadales				0	29	190	114	0	0	0	0	0	0	0	0	0	0	0	0	0	0	0	0	0	0	0	0	0	0	0	0	0	0	0	0	0	0	0	0	0	19.4014	135.854	81.3233	0	0
ASV_381	Bacteria	Bacteroidetes	Bacteroidia	Sphingobacteriales	Sphingobacteriaceae	Pedobacter		0	0	0	0	0	0	0	0	0	0	0	104	0	0	0	0	83	43	55	48	0	0	0	55.019	0	0	0	0	56.4795	19.6226	29.6697	30.9329	0	0	0	0	0	0	0	0	0	0
ASV_382	Bacteria	Patescibacteria	Saccharimonadia	Saccharimonadales				0	0	0	0	0	0	0	0	0	0	0	0	0	0	0	333	0	0	0	0	0	0	0	0	0	0	0	0	0	0	0	0	0	0	0	242.585	0	0	0	0	0	0
ASV_383	Bacteria	Proteobacteria	Alphaproteobacteria	Acetobacterales	Acetobacteraceae			46	42	0	0	27	25	0	32	28	11	20	0	0	18	0	22	35	0	0	26	0	0	0	0	0	0	0	0	0	0	0	0	0	0	0	0	31.6847	28.0601	0	0	18.6847	14.2853
ASV_384	Bacteria	Bacteroidetes	Bacteroidia	Flavobacteriales	Crocinitomicaceae			0	6	49	0	0	0	52	53	74	75	23	0	0	0	0	0	0	0	0	0	51.4134	41.9039	15.1001	0	0	0	34.8268	29.4354	0	0	0	0	0	0	0	0	0	3.92092	35.0721	0	0	0
ASV_385	Bacteria	Proteobacteria	Gammaproteobacteria	Pseudomonadales	Pseudomonadaceae	Pseudomonas		0	0	0	0	0	0	0	0	0	0	0	332	0	0	0	0	0	0	0	0	0	0	0	175.561	0	0	0	0	0	0	0	0	0	0	0	0	0	0	0	0	0	0
ASV_386	Bacteria	Bacteroidetes	Bacteroidia	Sphingobacteriales	Sphingobacteriaceae	Pedobacter		40	59	23	102	0	0	0	0	0	0	9	0	0	0	33	21	8	6	0	29	0	0	0	0	0	0	0	0	0	0	0	0	0	0	0	0	27.6046	39.2192	16.4254	73.4815	0	0
ASV_387	Bacteria	Bacteroidetes	Bacteroidia	Flavobacteriales	Weeksellaceae	Chryseobacterium		132	150	0	48	0	0	0	0	0	0	0	0	0	0	0	0	0	0	0	0	0	0	0	0	0	0	0	0	0	0	0	0	0	0	0	0	91.1942	99.8889	0	34.5325	0	0
ASV_388	Bacteria	Actinobacteria	Actinobacteria	Micrococcales	Microbacteriaceae	Amnibacterium		22	0	0	0	48	62	28	22	14	0	26	0	8	30	0	33	0	0	21	16	9.6977	0	16.977	0	33.9309	35.8539	18.5475	12.2042	0	0	11.3303	10.2863	8	18.4735	0	24.043	15.1612	0	0	0	33.2593	35.6216
ASV_389	Bacteria	Proteobacteria	Gammaproteobacteria	Betaproteobacteriales	Methylophilaceae	Methylotenera	Methylotenera mobilis	0	0	164	44	0	0	28	8	6	17	0	0	12	14	27	9	0	0	0	0	0	0	0	0	0	0	0	0	0	0	0	0	0	0	0	0	0	0	117.206	31.6166	0	0
ASV_390	Bacteria	Bacteroidetes	Bacteroidia	Cytophagales	Hymenobacteraceae	Hymenobacter		0	0	0	0	0	0	0	0	0	0	0	0	0	47	0	0	37	0	245	0	0	0	0	0	0	0	0	0	25.1211	0	131.708	0	0	28.9369	0	0	0	0	0	0	0	0
ASV_391	Bacteria	Proteobacteria	Gammaproteobacteria	Xanthomonadales	Rhodanobacteraceae			26	42	0	0	8	52	25	40	26	72	27	10	0	0	0	0	0	0	0	0	18.1401	40.0881	17.6236	5.29329	5.60761	29.954	16.6066	22.2472	0	0	0	0	0	0	0	0	17.9499	27.8188	0	0	5.4965	29.973
ASV_392	Bacteria	Bacteroidetes	Bacteroidia	Sphingobacteriales	Sphingobacteriaceae	Mucilaginibacter		32	35	14	44	17	39	15	18	7	6	19	0	5	16	4	0	24	25	2	5	0	0	0	0	0	0	0	0	0	0	0	0	0	0	0	0	22.0611	23.3714	10.0671	31.6897	11.7978	22.1962
ASV_393	Bacteria	Proteobacteria	Alphaproteobacteria	Sphingomonadales	Sphingomonadaceae	Sphingomonas	Sphingomonas faeni	0	0	0	0	0	0	0	0	43	0	0	29	40	55	0	0	0	0	0	158	29.9449	0	0	15.2823	0	0	0	0	0	0	0	101.06	40	33.97	0	0	0	0	0	0	0	0
ASV_394	Bacteria	Bacteroidetes	Bacteroidia	Flavobacteriales	Flavobacteriaceae	Flavobacterium		0	0	0	0	0	0	0	0	6	0	0	0	9	0	18	0	67	33	33	159	4.2042	0	0	0	0	0	0	0	45.7778	15.1572	17.8559	101.772	9	0	13.7928	0	0	0	0	0	0	0
ASV_395	Bacteria	Patescibacteria	Saccharimonadia	Saccharimonadales	Saccharimonadaceae			0	0	0	0	0	0	0	0	0	0	0	0	172	51	0	101	0	0	0	0	0	0	0	0	0	0	0	0	0	0	0	0	172	31.2723	0	73.5355	0	0	0	0	0	0
ASV_396	Bacteria	Bacteroidetes	Bacteroidia	Chitinophagales	Chitinophagaceae	Ferruginibacter		0	0	0	0	83	135	75	30	0	0	0	0	0	0	0	0	0	0	0	0	0	0	0	0	58.3694	78.4144	50.0651	16.7177	0	0	0	0	0	0	0	0	0	0	0	0	57.4264	77.2873
ASV_397	Bacteria	Patescibacteria	Saccharimonadia	Saccharimonadales	Saccharimonadaceae			0	0	0	0	0	0	0	0	0	0	0	0	0	169	106	0	13	0	0	35	0	0	0	0	0	0	0	0	8.8969	0	0	22.5596	0	103.818	81.0581	0	0	0	0	0	0	0
ASV_398	Bacteria	Bacteroidetes	Bacteroidia	Cytophagales	Spirosomaceae	Spirosoma		21	13	0	9	0	36	17	14	19	0	0	19	32	49	15	73	0	0	0	0	13.2032	0	0	9.91692	0	20.8208	11.4525	7.78278	0	0	0	0	32	30.2082	11.4174	52.9429	14.4444	8.58358	0	6.52953	0	20.6016
ASV_399	Bacteria	Patescibacteria	Saccharimonadia	Saccharimonadales				195	0	121	0	0	0	0	0	0	0	0	0	0	0	0	0	0	0	0	0	0	0	0	0	0	0	0	0	0	0	0	0	0	0	0	0	134.938	0	86.3534	0	0	0
ASV_400	Bacteria	Patescibacteria	Saccharimonadia	Saccharimonadales				0	0	27	29	0	0	0	0	0	0	54	0	120	41	14	29	0	0	0	0	0	0	35.4344	0	0	0	0	0	0	0	0	0	120	25.2302	10.6657	21.0821	0	0	19.1351	20.7838	0	0
ASV_401	Bacteria	Actinobacteria	Actinobacteria	Micrococcales	Microbacteriaceae	Salinibacterium		0	0	0	0	27	0	50	43	85	75	0	32	0	0	0	0	0	0	0	0	59.1582	41.9349	0	16.8539	19.1171	0	33.4685	23.974	0	0	0	0	0	0	0	0	0	0	0	0	18.6046	0
ASV_402	Bacteria	Proteobacteria	Alphaproteobacteria	Sphingomonadales	Sphingomonadaceae	Sphingomonas	Sphingomonas qilianensis	0	22	0	0	5	0	8	17	0	0	33	0	0	30	35	0	0	58	28	75	0	0	21.5666	0	3.4985	0	5.33534	9.31031	0	26.4585	15.0651	48.1752	0	18.4224	26.7427	0	0	0	0	0	0	0
ASV_403	Bacteria	Actinobacteria	Acidimicrobiia	Microtrichales	Iamiaceae	Iamia		17	16	27	27	14	16	17	8	0	0	29	0	0	18	0	11	28	15	16	51	0	0	19.0751	0	9.88589	9.18719	11.3644	4.47748	19.1451	6.86286	8.64565	32.6517	0	11.0921	0	7.92192	0	0	0	0	0	0
ASV_404	Bacteria	Patescibacteria	Saccharimonadia	Saccharimonadales				0	250	60	0	0	0	0	0	0	0	0	0	0	0	0	0	0	0	0	0	0	0	0	0	0	0	0	0	0	0	0	0	0	0	0	0	0	166.07	42.9079	0	0	0
ASV_405	Bacteria	Bacteroidetes	Bacteroidia	Sphingobacteriales	Sphingobacteriaceae	Mucilaginibacter		74	44	16	45	16	0	0	0	41	0	24	0	0	0	0	0	0	0	31	18	28.5335	0	15.5716	0	11.2623	0	0	0	0	0	16.5075	11.5896	0	0	0	0	50.969	29.3694	11.3504	32.2102	11.0631	0
ASV_406	Bacteria	Bacteroidetes	Bacteroidia	Sphingobacteriales	Sphingobacteriaceae			24	21	48	28	40	26	9	27	14	19	22	0	0	0	0	0	0	12	18	0	9.80781	10.5826	14.2863	0	28.04	14.9339	5.98098	14.976	0	5.5045	9.63564	0	0	0	0	0	16.5846	14.026	34.1522	20.049	27.5576	15.033
ASV_407	Bacteria	Bacteroidetes	Bacteroidia	Flavobacteriales	Weeksellaceae	Chryseobacterium		18	71	81	18	0	0	21	26	0	0	24	0	0	21	28	0	0	0	0	0	0	0	0	0	0	0	0	0	0	0	0	0	0	0	0	0	12.3914	47.2132	57.988	12.985	0	0
ASV_408	Bacteria	Bacteroidetes	Bacteroidia	Sphingobacteriales	Sphingobacteriaceae	Pedobacter		0	0	0	0	0	0	22	0	97	37	71	78	0	0	0	0	0	0	0	0	67.3083	20.6567	46.3053	41.2833	0	0	14.6867	0	0	0	0	0	0	0	0	0	0	0	0	0	0	0
ASV_409	Bacteria	Bacteroidetes	Bacteroidia	Sphingobacteriales	Sphingobacteriaceae	Pedobacter		0	0	0	0	0	0	0	0	188	117	0	0	0	0	0	0	0	0	0	0	130.655	65.2202	0	0	0	0	0	0	0	0	0	0	0	0	0	0	0	0	0	0	0	0
ASV_410	Bacteria	Bacteroidetes	Bacteroidia	Sphingobacteriales	env.OPS_17			50	17	23	35	78	43	15	31	0	0	3	0	0	7	0	0	0	0	0	0	0	0	1.94695	0	54.8839	25.1371	10	17.1592	0	0	0	0	0	4.32432	0	0	34.5075	11.4074	16.4494	25.1161	54.1742	24.5906
ASV_411	Bacteria	Proteobacteria	Gammaproteobacteria	Pseudomonadales	Pseudomonadaceae	Pseudomonas		48	12	68	0	57	0	46	46	0	22	0	0	0	0	0	0	0	0	0	0	0	12.4635	0	0	39.997	0	30.8468	25.6527	0	0	0	0	0	0	0	0	32.956	7.97197	48.5646	0	39.3954	0
ASV_412	Bacteria	Proteobacteria	Gammaproteobacteria	Betaproteobacteriales	Burkholderiaceae			0	12	87	26	0	44	79	43	0	0	0	0	0	8	0	0	0	0	0	0	0	0	0	0	0	25.5445	52.8599	24.027	0	0	0	0	0	4.84785	0	0	0	8.06006	62.3453	18.6617	0	25.2563
ASV_414	Bacteria	Proteobacteria	Alphaproteobacteria	Rhizobiales	Devosiaceae	Devosia		9	0	31	0	0	0	0	0	0	0	14	0	21	45	35	59	19	22	0	37	0	0	9.12613	0	0	0	0	0	13.041	10.1221	0	23.6176	21	27.7508	26.7407	42.8649	6.21622	0	22.1882	0	0	0
ASV_415	Bacteria	Bacteroidetes	Bacteroidia	Flavobacteriales	Flavobacteriaceae	Flavobacterium		0	0	29	0	0	95	26	0	0	61	0	0	33	0	0	46	0	0	0	0	0	34.1922	0	0	0	54.9469	17.4234	0	0	0	0	0	33	0	0	33.3353	0	0	20.8488	0	0	54.5415
ASV_416	Bacteria	Chloroflexi	Chloroflexia	Chloroflexales	Roseiflexaceae			39	0	12	12	76	21	38	31	4	17	0	10	0	0	28	0	0	0	0	0	2.8008	9.4955	0	5.16316	53.4815	12.3153	25.2703	17.1491	0	0	0	0	0	0	21.4384	0	26.7177	0	8.65866	8.65766	52.7387	11.99
ASV_417	Bacteria	Proteobacteria	Alphaproteobacteria	Rhizobiales	Rhizobiaceae	Allorhizobium-Neorhizobium-Pararhizobium-Rhizobium		0	19	0	0	45	0	47	67	0	0	0	0	29	19	0	27	0	0	22	13	0	0	0	0	31.5596	0	31.3213	37.047	0	0	11.7427	8.33433	29	11.6777	0	19.6627	0	12.4915	0	0	31.0711	0
ASV_418	Bacteria	Patescibacteria	Saccharimonadia	Saccharimonadales				0	0	0	0	0	0	0	0	0	0	0	0	286	0	0	0	0	0	0	0	0	0	0	0	0	0	0	0	0	0	0	0	286	0	0	0	0	0	0	0	0	0
ASV_419	Bacteria	Proteobacteria	Alphaproteobacteria	Acetobacterales	Acetobacteraceae	Acidiphilium		57	0	0	0	32	57	0	32	0	0	0	0	12	30	0	0	20	0	25	18	0	0	0	0	22.4525	33.1111	0	17.7698	13.6046	0	13.5976	11.4675	12	18.4675	0	0	39.5425	0	0	0	22.1582	32.5866
ASV_420	Bacteria	Proteobacteria	Alphaproteobacteria	Sphingomonadales	Sphingomonadaceae			0	0	0	0	0	0	0	0	38	36	0	0	35	36	0	24	0	66	7	41	26.3584	20.0931	0	0	0	0	0	0	0	30.2983	3.73273	26.2893	35	21.8959	0	17.4404	0	0	0	0	0	0
ASV_421	Bacteria	Actinobacteria	Actinobacteria	Frankiales	Nakamurellaceae	Nakamurella		0	32	0	0	20	32	0	0	33	0	46	0	12	64	11	0	13	0	0	18	22.8629	0	29.9269	0	14.2072	18.6376	0	0	8.88188	0	0	11.5205	12	39.3313	8.40941	0	0	21.3053	0	0	13.959	18.2332
ASV_422	Bacteria	Proteobacteria	Alphaproteobacteria	Acetobacterales	Acetobacteraceae	Rhodovastum		20	0	0	0	52	34	41	42	0	0	15	0	18	25	8	25	0	0	0	0	0	0	9.88388	0	36.4264	19.5506	27.2653	23.4735	0	0	0	0	18	15.3854	6.06807	18.1942	13.7908	0	0	0	36.011	19.3944
ASV_423	Bacteria	Actinobacteria	Actinobacteria	Micrococcales	Microbacteriaceae			0	0	0	0	0	0	0	0	156	72	31	20	0	0	0	0	0	0	0	0	108.465	40.5435	20.2833	10.6737	0	0	0	0	0	0	0	0	0	0	0	0	0	0	0	0	0	0
ASV_424	Bacteria	Proteobacteria	Gammaproteobacteria	Betaproteobacteriales				26	0	0	0	72	42	42	21	0	41	6	9	0	11	0	0	0	0	0	8	0	22.987	3.98699	4.77878	50.6256	24.4855	28.1872	11.6507	0	0	0	5.11512	0	6.74675	0	0	17.8018	0	0	0	50.1011	24.024
ASV_425	Bacteria	Proteobacteria	Alphaproteobacteria	Acetobacterales	Acetobacteraceae	Acidisoma		0	0	0	0	12	244	7	15	0	0	0	0	0	0	0	0	0	0	0	0	0	0	0	0	8.49449	141.376	4.7007	8.3984	0	0	0	0	0	0	0	0	0	0	0	0	8.21822	139.603
ASV_426	Bacteria	Proteobacteria	Gammaproteobacteria	Betaproteobacteriales	Burkholderiaceae	Duganella		18	102	28	54	0	0	0	0	0	0	0	0	0	61	4	9	0	0	0	0	0	0	0	0	0	0	0	0	0	0	0	0	0	0	0	0	12.4424	68.1522	20.1111	38.6887	0	0
ASV_427	Bacteria	Chloroflexi	Ktedonobacteria	C0119				0	0	0	0	0	10	0	13	0	0	0	6	56	55	69	40	15	12	0	0	0	0	0	3.1952	0	5.81481	0	7.1982	10.2462	5.45946	0	0	56	33.6256	52.8338	29.2062	0	0	0	0	0	5.69469
ASV_428	Bacteria	Bacteroidetes	Bacteroidia	Flavobacteriales	Crocinitomicaceae	Fluviicola		0	0	0	0	0	0	0	0	0	0	0	0	55	0	48	0	0	13	0	160	0	0	0	0	0	0	0	0	0	5.96196	0	102.327	55	0	36.7307	0	0	0	0	0	0	0
ASV_429	Bacteria	Proteobacteria	Gammaproteobacteria	Pseudomonadales	Pseudomonadaceae	Pseudomonas	Pseudomonas syringae	23	25	0	0	0	0	0	0	69	27	70	36	0	0	0	0	0	0	0	22	47.8509	15.2112	46.003	19.039	0	0	0	0	0	0	0	14.3544	0	0	0	0	0	0	0	0	0	0
ASV_430	Bacteria	Proteobacteria	Alphaproteobacteria	Rhizobiales	Beijerinckiaceae	Methylobacterium		34	52	0	32	8	34	0	22	0	0	0	0	0	0	0	37	0	0	0	52	0	0	0	0	5.62963	19.5766	0	12.2573	0	0	0	33.1982	0	0	0	26.8669	23.4364	34.6777	0	22.969	5.54454	19.3383
ASV_431	Bacteria	Actinobacteria	Actinobacteria	Micrococcales	Microbacteriaceae			0	0	0	0	0	0	0	47	146	78	0	0	0	0	0	0	0	0	0	0	101.398	43.7487	0	0	0	0	0	26.013	0	0	0	0	0	0	0	0	0	0	0	0	0	0
ASV_432	Bacteria	Proteobacteria	Alphaproteobacteria	Sphingomonadales	Sphingomonadaceae	Polymorphobacter		40	0	0	0	0	0	0	0	19	0	0	0	0	0	11	0	28	24	34	114	13.1752	0	0	0	0	0	0	0	19.1061	10.969	18.2923	72.6216	0	0	8.37337	0	0	0	0	0	0	0
ASV_433	Bacteria	Bacteroidetes	Bacteroidia	Flavobacteriales	Flavobacteriaceae	Flavobacterium		0	0	58	0	81	58	31	34	0	0	0	0	0	0	0	7	0	0	0	0	0	0	0	0	57.1131	33.8769	20.7978	18.984	0	0	0	0	0	0	0	5.15015	0	0	41.2983	0	56.0611	33.1722
ASV_434	Bacteria	Bacteroidetes	Bacteroidia	Cytophagales	Spirosomaceae	Dyadobacter		10	12	14	27	121	0	0	72	0	0	0	0	0	7	0	0	5	0	0	0	0	0	0	0	85.1562	0	0	40.1962	3.36236	0	0	0	0	4.22823	0	0	7.02002	7.93894	9.97397	19.3463	83.8358	0
ASV_435	Bacteria	Bacteroidetes	Bacteroidia	Flavobacteriales	Flavobacteriaceae	Flavobacterium		0	0	0	0	0	0	0	0	0	13	0	0	0	0	0	0	69	0	32	154	0	7.2042	0	0	0	0	0	0	46.8729	0	17.2202	98.6847	0	0	0	0	0	0	0	0	0	0
ASV_436	Bacteria	Bacteroidetes	Bacteroidia	Chitinophagales	Chitinophagaceae			29	30	40	25	30	24	0	17	10	0	54	8	0	0	0	0	0	0	0	0	6.97097	0	35.3834	4.21922	21.019	13.9039	0	9.31131	0	0	0	0	0	0	0	0	19.9359	19.955	28.5275	17.8769	21.036	13.6787
ASV_437	Bacteria	Armatimonadetes	Armatimonadia	Armatimonadales				54	0	0	0	26	63	18	14	0	11	0	0	0	21	9	25	21	0	5	0	0	6.16617	0	0	18.4575	36.5225	12.1011	7.74975	14.2513	0	2.73473	0	0	12.8498	6.82683	18.3033	37.2843	0	0	0	17.9269	36.2112
ASV_438	Bacteria	Proteobacteria	Alphaproteobacteria	Acetobacterales	Acetobacteraceae			107	6	0	0	14	106	17	9	0	2	0	0	0	0	0	5	0	0	0	0	0	1.1021	0	0	9.82382	61.6086	11.3473	4.90591	0	0	0	0	0	0	0	3.68569	73.7888	3.95295	0	0	9.64364	60.9209
ASV_439	Bacteria	Bacteroidetes	Bacteroidia	Chitinophagales	Chitinophagaceae			23	0	0	0	19	18	0	30	0	0	0	0	21	30	18	0	54	30	0	20	0	0	0	0	13.4184	10.4605	0	16.6727	36.7928	13.7588	0	12.6507	21	18.4885	13.7247	0	0	0	0	0	0	0
ASV_440	Bacteria	Deinococcus-Thermus	Deinococci	Deinococcales	Deinococcaceae	Deinococcus		0	0	0	0	0	0	0	0	0	0	0	0	109	74	36	29	15	0	0	0	0	0	0	0	0	0	0	0	10.3113	0	0	0	109	45.5726	27.5355	21.0891	0	0	0	0	0	0
ASV_441	Bacteria	Bacteroidetes	Bacteroidia	Sphingobacteriales	Sphingobacteriaceae			0	0	0	0	0	0	0	0	0	0	0	0	21	0	6	0	83	58	42	53	0	0	0	0	0	0	0	0	56.7347	26.6036	22.5015	33.8639	21	0	4.59359	0	0	0	0	0	0	0
ASV_442	Bacteria	Actinobacteria	Actinobacteria	Frankiales	Frankiaceae	Jatrophihabitans		0	37	0	0	0	40	27	0	0	0	49	0	13	35	0	18	43	0	0	0	0	0	32.0901	0	0	22.966	18.036	0	29.2422	0	0	0	13	21.4034	0	13.0711	0	0	0	0	0	0
ASV_443	Bacteria	Proteobacteria	Gammaproteobacteria	Pseudomonadales	Pseudomonadaceae	Pseudomonas		0	0	0	0	34	38	80	78	32	0	0	0	0	0	0	0	0	0	0	0	22.0871	0	0	0	23.9499	22.1582	53.4705	43.2843	0	0	0	0	0	0	0	0	0	0	0	0	23.6276	21.7007
ASV_444	Bacteria	Proteobacteria	Alphaproteobacteria	Sphingomonadales	Sphingomonadaceae	Polymorphobacter		48	58	47	47	0	26	34	0	0	0	0	0	0	0	0	0	0	0	0	0	0	0	0	0	0	0	0	0	0	0	0	0	0	0	0	0	32.9369	38.8829	33.6226	33.9359	0	14.8739
ASV_445	Bacteria	Bacteroidetes	Bacteroidia	Cytophagales	Hymenobacteraceae	Hymenobacter		0	0	0	0	0	0	0	0	0	0	0	0	0	20	0	0	43	58	46	93	0	0	0	0	0	0	0	0	29.2422	26.5055	24.6657	59.8448	0	12.2783	0	0	0	0	0	0	0	0
ASV_446	Bacteria	Proteobacteria	Gammaproteobacteria	Betaproteobacteriales	Burkholderiaceae	Rhodoferax		21	71	44	113	0	0	9	0	0	0	0	0	0	0	0	0	0	0	0	0	0	0	0	0	0	0	0	0	0	0	0	0	0	0	0	0	14.4735	47.2192	31.4535	81.1522	0	0
ASV_447	Bacteria	Proteobacteria	Gammaproteobacteria	Pseudomonadales	Pseudomonadaceae	Pseudomonas	Pseudomonas cannabina	0	0	0	0	0	0	0	0	45	52	137	24	0	0	0	0	0	0	0	0	31.3383	29.2643	89.6977	12.7227	0	0	0	0	0	0	0	0	0	0	0	0	0	0	0	0	0	0
ASV_448	Bacteria	Proteobacteria	Gammaproteobacteria	Betaproteobacteriales	Burkholderiaceae	Massilia		0	0	0	0	0	0	0	0	14	0	0	0	0	0	0	0	49	135	0	58	9.74174	0	0	0	0	0	0	0	33.4064	61.7938	0	37.0881	0	0	0	0	0	0	0	0	0	0
ASV_449	Bacteria	Bacteroidetes	Bacteroidia	Cytophagales	Spirosomaceae	Dyadobacter		0	8	38	0	17	37	38	25	0	0	18	0	0	74	0	0	0	0	0	0	0	0	11.7888	0	11.964	21.3744	25.4124	13.952	0	0	0	0	0	45.3273	0	0	0	5.24525	27.3023	0	11.8298	21.2953
ASV_450	Bacteria	Proteobacteria	Gammaproteobacteria	Xanthomonadales	Rhodanobacteraceae			9	19	71	24	17	13	41	24	0	23	11	0	0	0	0	0	0	0	0	0	0	12.975	7.13213	0	11.96	7.47548	27.4725	13.3183	0	0	0	0	0	0	0	0	6.20721	12.6927	50.8679	17.2753	11.7718	7.36637
ASV_451	Bacteria	Proteobacteria	Gammaproteobacteria	Pseudomonadales	Pseudomonadaceae	Pseudomonas	Pseudomonas graminis	0	0	0	0	0	0	0	112	112	28	0	0	0	0	0	0	0	0	0	0	77.6597	15.5636	0	0	0	0	0	62.4515	0	0	0	0	0	0	0	0	0	0	0	0	0	0
ASV_452	Bacteria	Patescibacteria	Saccharimonadia	Saccharimonadales				0	0	0	0	0	44	43	100	0	0	0	0	0	0	0	0	0	0	0	64	0	0	0	0	0	25.4124	28.8018	55.5225	0	0	0	40.9299	0	0	0	0	0	0	0	0	0	25.3493
ASV_453	Bacteria	Actinobacteria	Actinobacteria	Corynebacteriales	Nocardiaceae	Williamsia		44	116	0	75	0	0	0	0	0	0	14	0	0	0	0	0	0	0	0	0	0	0	0	0	0	0	0	0	0	0	0	0	0	0	0	0	30.3664	77.002	0	53.9119	0	0
ASV_454	Bacteria	Proteobacteria	Gammaproteobacteria	Betaproteobacteriales	Burkholderiaceae	Xylophilus		0	0	0	0	0	0	0	0	25	0	15	55	0	0	0	0	29	35	24	66	17.3443	0	9.79179	29.0791	0	0	0	0	19.8268	15.99	12.8008	42.4635	0	0	0	0	0	0	0	0	0	0
ASV_455	Bacteria	Proteobacteria	Gammaproteobacteria	Betaproteobacteriales	Burkholderiaceae			0	0	0	0	0	80	34	27	0	0	0	0	12	64	30	0	0	0	0	0	0	0	0	0	0	46.5105	22.6486	15.045	0	0	0	0	12	39.2082	23.027	0	0	0	0	0	0	45.6597
ASV_457	Bacteria	Proteobacteria	Gammaproteobacteria	Betaproteobacteriales	Burkholderiaceae	Massilia		0	0	0	0	0	0	0	0	0	0	201	0	0	0	0	0	0	0	0	42	0	0	131.266	0	0	0	0	0	0	0	0	26.8919	0	0	0	0	0	0	0	0	0	0
ASV_458	Bacteria	Gemmatimonadetes	Gemmatimonadetes	Gemmatimonadales	Gemmatimonadaceae	Gemmatimonas		45	6	7	0	8	50	15	20	0	5	5	0	17	0	7	15	12	18	3	8	0	2.81381	3.31131	0	5.59359	28.9319	10.0611	11.1542	8.30931	8.25325	1.5956	5.17918	17	0	5.34034	10.8629	30.976	3.96997	4.98799	0	5.5035	28.5976
ASV_459	Bacteria	Patescibacteria	Saccharimonadia	Saccharimonadales				0	0	0	0	0	0	100	39	0	0	0	0	59	0	0	40	0	0	0	0	0	0	0	0	0	0	66.6156	21.7017	0	0	0	0	59	0	0	28.992	0	0	0	0	0	0
ASV_460	Bacteria	Bacteroidetes	Bacteroidia	Sphingobacteriales	Sphingobacteriaceae	Pedobacter		0	0	0	0	0	0	0	0	0	0	0	24	0	16	0	0	0	0	0	197	0	0	0	12.7798	0	0	0	0	0	0	0	126.245	0	9.90791	0	0	0	0	0	0	0	0
ASV_461	Bacteria	Actinobacteria	Actinobacteria	Propionibacteriales	Nocardioidaceae	Nocardioides		14	0	0	0	15	0	0	0	29	46	40	17	0	0	0	0	31	0	0	43	20.0951	25.5856	26.1401	8.97297	10.5676	0	0	0	21.2222	0	0	27.6496	0	0	0	0	0	0	0	0	0	0
ASV_462	Bacteria	Bacteroidetes	Bacteroidia	Cytophagales	Cytophagaceae	Cytophaga		23	111	27	33	10	0	9	14	0	7	0	0	0	0	0	0	0	0	0	0	0	0	0	0	0	0	0	0	0	0	0	0	0	0	0	0	15.996	73.973	19.3504	23.6837	6.85385	0
ASV_463	Bacteria	Actinobacteria	Actinobacteria	Micrococcales	Microbacteriaceae	Agreia		0	0	0	0	49	0	0	0	0	0	144	0	0	0	0	0	41	0	0	0	0	0	93.7638	0	34.5876	0	0	0	27.9119	0	0	0	0	0	0	0	0	0	0	0	0	0
ASV_464	Bacteria	Proteobacteria	Gammaproteobacteria	Betaproteobacteriales	Burkholderiaceae			0	0	0	0	0	0	0	0	0	0	0	0	35	139	42	0	0	0	16	0	0	0	0	0	0	0	0	0	0	0	8.6987	0	35	85.2623	31.964	0	0	0	0	0	0	0
ASV_465	Bacteria	Bacteroidetes	Bacteroidia	Sphingobacteriales	Sphingobacteriaceae	Mucilaginibacter		51	65	24	26	0	20	0	34	0	0	11	0	0	0	0	0	0	0	0	0	0	0	0	0	0	0	0	0	0	0	0	0	0	0	0	0	35.002	43.3263	17.3003	18.7187	0	11.5636
ASV_466	Bacteria	Proteobacteria	Deltaproteobacteria	Bdellovibrionales	Bdellovibrionaceae	Bdellovibrio		0	0	0	0	0	0	10	20	22	0	0	0	16	0	0	24	47	30	35	27	15.2963	0	0	0	0	0	6.6987	11.1461	32.1451	13.7077	18.8709	17.2743	16	0	0	17.5345	0	0	0	0	0	0
ASV_467	Bacteria	Patescibacteria	Saccharimonadia	Saccharimonadales				0	0	0	0	0	0	0	0	0	0	0	0	0	0	231	0	0	0	0	0	0	0	0	0	0	0	0	0	0	0	0	0	0	0	176.938	0	0	0	0	0	0	0
ASV_468	Bacteria	Bacteroidetes	Bacteroidia	Sphingobacteriales	Sphingobacteriaceae	Pedobacter		36	20	20	22	0	0	0	0	0	0	19	0	0	0	9	16	44	36	0	8	0	0	12.3073	0	0	0	0	0	30.0501	16.4845	0	5.15115	0	0	6.92192	11.6376	0	0	0	0	0	0
ASV_469	Bacteria	Patescibacteria	Saccharimonadia	Saccharimonadales				15	0	0	0	94	32	29	18	0	0	0	0	0	0	41	0	0	0	0	0	0	0	0	0	66.2693	18.5626	19.5205	9.98498	0	0	0	0	0	0	31.3393	0	10.3063	0	0	0	65.1301	18.3273
ASV_470	Bacteria	Bacteroidetes	Bacteroidia	Cytophagales	Cytophagaceae	Cytophaga		22	37	62	87	0	0	6	14	0	0	0	0	0	0	0	0	0	0	0	0	0	0	0	0	0	0	0	0	0	0	0	0	0	0	0	0	15.1922	24.6486	44.1802	62.3323	0	0
ASV_471	Bacteria	Patescibacteria	Saccharimonadia	Saccharimonadales	Saccharimonadaceae			0	0	15	0	11	32	5	11	1	69	73	0	7	0	0	0	4	0	0	0	0.693694	38.7708	47.6607	0	7.72873	18.4975	3.29429	6.05005	2.76376	0	0	0	7	0	0	0	0	0	0	0	0	0
ASV_472	Bacteria	Proteobacteria	Alphaproteobacteria	Rhizobiales	Rhizobiaceae	Allorhizobium-Neorhizobium-Pararhizobium-Rhizobium		0	0	0	0	0	0	0	0	0	0	0	0	0	0	0	0	49	58	0	120	0	0	0	0	0	0	0	0	33.3383	26.5846	0	76.954	0	0	0	0	0	0	0	0	0	0
ASV_473	Bacteria	Patescibacteria	Saccharimonadia	Saccharimonadales				22	13	0	17	82	17	0	0	0	16	47	11	0	0	0	0	0	0	0	0	0	8.93694	30.7948	5.93994	57.8148	9.98398	0	0	0	0	0	0	0	0	0	0	15.0831	8.61962	0	12.2823	56.8348	9.62262
ASV_474	Bacteria	Proteobacteria	Gammaproteobacteria	Pseudomonadales	Pseudomonadaceae	Pseudomonas		0	0	0	0	0	39	0	51	0	0	0	0	47	88	0	0	0	0	0	0	0	0	0	0	0	22.7718	0	28.4915	0	0	0	0	47	53.9079	0	0	0	0	0	0	0	22.5035
ASV_475	Bacteria	Bacteroidetes	Bacteroidia	Flavobacteriales	Flavobacteriaceae	Flavobacterium		0	0	20	0	0	0	15	27	72	19	0	0	20	0	22	0	15	9	0	5	49.8599	10.6106	0	0	0	0	9.99199	14.9499	10.1742	4.13013	0	3.23724	20	0	16.8529	0	0	0	0	0	0	0
ASV_476	Bacteria	Acidobacteria	Acidobacteriia	Acidobacteriales	Acidobacteriaceae_(Subgroup_1)			31	26	0	0	21	52	0	20	0	0	21	0	7	0	6	0	29	0	0	10	0	0	13.7718	0	14.8088	29.99	0	11.1171	19.7037	0	0	6.45445	7	0	4.55355	0	21.2823	17.2132	0	0	14.6196	29.7157
ASV_477	Bacteria	Proteobacteria	Gammaproteobacteria	Betaproteobacteriales	Burkholderiaceae			0	0	0	0	0	15	0	0	0	9	0	18	0	33	0	0	62	30	0	56	0	5	0	9.50751	0	8.81181	0	0	42.3093	13.7327	0	35.7998	0	20.2172	0	0	0	0	0	0	0	0
ASV_478	Bacteria	Bacteroidetes	Bacteroidia	Sphingobacteriales	Sphingobacteriaceae	Pedobacter		0	0	0	0	0	0	0	0	0	0	0	0	16	35	0	55	47	31	0	39	0	0	0	0	0	0	0	0	32.0861	14.1702	0	24.8759	16	21.5385	0	40.1181	0	0	0	0	0	0
ASV_479	Bacteria	Bacteroidetes	Bacteroidia	Flavobacteriales	Flavobacteriaceae	Flavobacterium		0	0	0	64	57	0	55	0	0	0	0	15	0	0	30	0	0	0	0	0	0	0	0	8.003	40.0921	0	36.976	0	0	0	0	0	0	0	22.9299	0	0	0	0	45.997	39.5586	0
ASV_480	Bacteria	Patescibacteria	Saccharimonadia	Saccharimonadales	Saccharimonadaceae			0	0	0	0	0	0	0	0	0	0	0	0	79	48	14	0	22	15	42	0	0	0	0	0	0	0	0	0	15.0841	6.90691	22.5516	0	79	29.5656	10.6507	0	0	0	0	0	0	0
ASV_481	Bacteria	Bacteroidetes	Bacteroidia	Flavobacteriales	Flavobacteriaceae	Flavobacterium		0	0	0	0	0	0	0	0	0	0	0	0	0	23	197	0	0	0	0	0	0	0	0	0	0	0	0	0	0	0	0	0	0	14.1882	150.712	0	0	0	0	0	0	0
ASV_482	Bacteria	Proteobacteria	Gammaproteobacteria	Betaproteobacteriales				45	27	13	13	16	0	17	27	0	0	0	0	13	0	0	0	40	0	8	0	0	0	0	0	0	0	0	0	0	0	0	0	0	0	0	0	31.0681	17.8298	9.27528	9.30631	11.1061	0
ASV_483	Bacteria	Bacteroidetes	Bacteroidia	Cytophagales	Hymenobacteraceae	Hymenobacter		16	30	8	0	14	0	0	0	0	0	0	90	0	16	0	0	23	15	0	7	0	0	0	47.4865	9.86687	0	0	0	15.6416	6.86987	0	4.46747	0	9.76777	0	0	0	0	0	0	0	0
ASV_484	Bacteria	Bacteroidetes	Bacteroidia	Cytophagales	Spirosomaceae	Dyadobacter		0	0	0	0	0	0	0	0	73	118	0	28	0	0	0	0	0	0	0	0	50.7027	66.0821	0	14.8679	0	0	0	0	0	0	0	0	0	0	0	0	0	0	0	0	0	0
ASV_485	Bacteria	Bacteroidetes	Bacteroidia	Sphingobacteriales	Sphingobacteriaceae	Mucilaginibacter		13	12	17	25	12	0	0	20	0	0	0	0	0	54	0	0	32	15	17	0	0	0	0	0	8.43944	0	0	11.0721	21.6777	6.88388	9.14615	0	0	33.2583	0	0	9.002	7.98799	12.1692	17.8749	8.40941	0
ASV_486	Bacteria	Patescibacteria	Saccharimonadia	Saccharimonadales				0	0	17	61	0	0	0	70	0	0	0	0	0	45	0	24	0	0	0	0	0	0	0	0	0	0	0	39.0911	0	0	0	0	0	27.5586	0	17.4084	0	0	12.1692	43.7227	0	0
ASV_487	Bacteria	Patescibacteria	Saccharimonadia	Saccharimonadales				0	31	40	0	20	125	0	0	0	0	0	0	0	0	0	0	0	0	0	0	0	0	0	0	13.962	72.4084	0	0	0	0	0	0	0	0	0	0	0	20.5355	28.5866	0	13.7888	71.5475
ASV_488	Bacteria	Bacteroidetes	Bacteroidia	Cytophagales	Spirosomaceae	Spirosoma		0	0	12	0	15	30	9	26	0	0	0	14	0	24	0	0	11	0	62	13	0	0	0	7.35736	10.5686	17.4134	6.01201	14.3964	7.52853	0	33.3223	8.36036	0	14.7748	0	0	0	0	0	0	0	0
ASV_490	Bacteria	Bacteroidetes	Bacteroidia	Cytophagales	Spirosomaceae	Spirosoma		25	52	40	83	0	0	14	0	0	0	0	0	0	0	0	0	0	0	0	0	0	0	0	0	0	0	0	0	0	0	0	0	0	0	0	0	17.2573	34.4605	28.6186	59.8428	0	0
ASV_491	Bacteria	Proteobacteria	Alphaproteobacteria	Rhizobiales	Beijerinckiaceae	Methylobacterium		16	28	25	0	0	0	0	0	54	0	0	0	28	0	0	0	0	0	0	61	37.3524	0	0	0	0	0	0	0	0	0	0	39.1091	28	0	0	0	0	0	0	0	0	0
ASV_492	Bacteria	Actinobacteria	Actinobacteria	Micrococcales	Intrasporangiaceae			0	0	0	0	0	0	0	0	0	0	0	0	10	59	5	10	11	8	47	61	0	0	0	0	0	0	0	0	7.52052	3.62362	25.4474	39.1672	10	36.028	3.83584	7.28328	0	0	0	0	0	0
ASV_493	Bacteria	FBP						6	4	0	10	0	19	13	5	16	10	9	11	12	50	0	0	13	0	0	32	11.0871	5.58959	5.82983	5.78779	0	11.0731	8.60961	2.83684	8.82182	0	0	20.5776	12	30.6096	0	0	4.12212	2.63163	0	7.2012	0	10.8889
ASV_494	Bacteria	Bacteroidetes	Bacteroidia	Flavobacteriales	Flavobacteriaceae	Flavobacterium		0	37	34	65	0	0	0	0	0	0	0	0	0	0	0	74	0	0	0	0	0	0	0	0	0	0	0	0	0	0	0	0	0	0	0	0	0	24.7477	24.2122	46.6216	0	0
ASV_495	Bacteria	Actinobacteria	Actinobacteria	Micrococcales	Microbacteriaceae	Galbitalea		43	0	45	34	0	41	44	0	0	0	0	0	0	0	0	0	0	0	0	0	0	0	0	0	0	0	0	0	0	0	0	0	0	0	0	0	29.4805	0	32.0531	24.6076	0	23.4214
ASV_496	Bacteria	Bacteroidetes	Bacteroidia	Sphingobacteriales	Sphingobacteriaceae			0	0	0	0	0	0	0	0	0	0	0	0	0	10	0	0	11	12	0	174	0	0	0	0	0	0	0	0	7.44344	5.48549	0	111.513	0	6.15716	0	0	0	0	0	0	0	0
ASV_497	Bacteria	Bacteroidetes	Bacteroidia	Cytophagales	Spirosomaceae			0	0	0	0	0	0	0	0	0	0	0	0	0	24	6	0	0	20	0	157	0	0	0	0	0	0	0	0	0	9.14314	0	100.367	0	14.7798	4.62663	0	0	0	0	0	0	0
ASV_498	Bacteria	Bacteroidetes	Bacteroidia	Cytophagales	Spirosomaceae	Dyadobacter		0	0	0	0	0	0	0	0	0	0	0	0	0	42	15	0	0	41	108	0	0	0	0	0	0	0	0	0	0	18.7798	58.1802	0	0	25.7067	11.4875	0	0	0	0	0	0	0
ASV_499	Bacteria	Proteobacteria	Gammaproteobacteria	Betaproteobacteriales	Burkholderiaceae	Massilia		0	0	0	0	55	0	65	85	0	0	0	0	0	0	0	0	0	0	0	0	0	0	0	0	38.8078	0	43.3283	47.3353	0	0	0	0	0	0	0	0	0	0	0	0	38.4194	0
ASV_500	Bacteria	Bacteroidetes	Bacteroidia	Flavobacteriales	Weeksellaceae			0	0	0	0	0	0	0	0	99	105	0	0	0	0	0	0	0	0	0	0	68.7477	58.8689	0	0	0	0	0	0	0	0	0	0	0	0	0	0	0	0	0	0	0	0
ASV_501	Bacteria	Bacteroidetes	Bacteroidia	Chitinophagales	Chitinophagaceae			0	0	0	0	0	24	25	0	0	0	0	0	37	45	12	45	15	0	0	0	0	0	0	0	0	14.0511	16.5435	0	10.2783	0	0	0	37	27.5415	9.28028	32.6617	0	0	0	0	0	13.6456
ASV_502	Bacteria	Bacteroidetes	Bacteroidia	Cytophagales	Spirosomaceae	Spirosoma		32	21	0	0	0	58	10	0	0	0	0	0	0	0	0	50	21	0	0	10	0	0	0	0	0	33.5886	6.71071	0	14.2412	0	0	6.44545	0	0	0	36.2623	21.968	13.9129	0	0	0	33.2973
ASV_503	Bacteria	Proteobacteria	Gammaproteobacteria	Pseudomonadales	Pseudomonadaceae	Pseudomonas		0	0	0	0	0	0	0	0	0	0	40	17	0	0	0	0	145	0	0	0	0	0	26.1992	9.05906	0	0	0	0	99.1682	0	0	0	0	0	0	0	0	0	0	0	0	0
ASV_504	Bacteria	Actinobacteria	Actinobacteria					53	0	0	25	0	57	0	32	33	0	0	0	0	0	0	0	0	0	0	0	22.9159	0	0	0	0	33.1642	0	17.7207	0	0	0	0	0	0	0	0	36.5045	0	0	17.994	0	32.6827
ASV_506	Bacteria	Actinobacteria	Actinobacteria	Corynebacteriales	Nocardiaceae	Rhodococcus		0	0	0	0	0	0	0	0	88	0	0	0	0	0	0	0	0	0	0	112	61.0541	0	0	0	0	0	0	0	0	0	0	71.6737	0	0	0	0	0	0	0	0	0	0
ASV_507	Bacteria	Actinobacteria	Actinobacteria					0	0	0	0	0	0	0	0	7	0	0	4	0	52	0	0	44	19	65	9	4.9009	0	0	2.08108	0	0	0	0	30.045	8.67768	35.0791	5.80781	0	31.8388	0	0	0	0	0	0	0	0
ASV_509	Bacteria	Bacteroidetes	Bacteroidia	Chitinophagales	Chitinophagaceae	Ferruginibacter		0	0	18	0	13	8	47	22	0	11	0	0	0	20	12	0	0	0	26	21	0	6.18318	0	0	9.18018	4.71371	31.4294	12.2042	0	0	13.991	13.4384	0	12.2553	9.14414	0	0	0	12.7427	0	9.08909	4.66466
ASV_510	Bacteria	Proteobacteria	Alphaproteobacteria	Sphingomonadales	Sphingomonadaceae	Polymorphobacter		0	0	0	0	0	0	0	0	0	0	0	0	16	0	28	38	36	13	0	67	0	0	0	0	0	0	0	0	24.5556	5.97297	0	43.001	16	0	21.4585	27.5145	0	0	0	0	0	0
ASV_511	Bacteria	Patescibacteria	Saccharimonadia	Saccharimonadales				0	0	197	0	0	0	0	0	0	0	0	0	0	0	0	0	0	0	0	0	0	0	0	0	0	0	0	0	0	0	0	0	0	0	0	0	0	0	141.014	0	0	0
ASV_512	Bacteria	Actinobacteria	Actinobacteria	Micrococcales	Microbacteriaceae			0	0	0	0	0	0	0	0	0	0	0	0	0	27	5	59	72	0	34	0	0	0	0	0	0	0	0	0	49.2262	0	18.1381	0	0	16.7307	3.78378	42.962	0	0	0	0	0	0
ASV_513	Bacteria	Bacteroidetes	Bacteroidia	Flavobacteriales	Flavobacteriaceae			25	61	49	59	0	0	0	0	0	2	0	0	0	0	0	0	0	0	0	0	0	0	0	0	0	0	0	0	0	0	0	0	0	0	0	0	17.0761	40.6236	35.0631	42.3654	0	0
ASV_514	Bacteria	Actinobacteria	Actinobacteria	Micrococcales				54	75	15	52	0	0	0	0	0	0	0	0	0	0	0	0	0	0	0	0	0	0	0	0	0	0	0	0	0	0	0	0	0	0	0	0	37.1161	49.8839	10.8338	37.4134	0	0
ASV_515	Bacteria	Proteobacteria	Gammaproteobacteria	Xanthomonadales	Rhodanobacteraceae			0	0	0	0	19	0	31	135	0	11	0	0	0	0	0	0	0	0	0	0	0	6.17117	0	0	13.3473	0	20.6316	75.009	0	0	0	0	0	0	0	0	0	0	0	0	13.2603	0
ASV_516	Bacteria	Bacteroidetes	Bacteroidia	Sphingobacteriales	env.OPS_17			26	34	0	24	45	66	0	0	0	0	0	0	0	0	0	0	0	0	0	0	0	0	0	0	31.6146	38.1051	0	0	0	0	0	0	0	0	0	0	18.0541	22.6326	0	17.2683	31.2462	37.8959
ASV_517	Bacteria	Deinococcus-Thermus	Deinococci	Deinococcales	Deinococcaceae	Deinococcus		0	0	0	0	0	21	0	0	0	0	0	0	13	125	22	0	0	13	0	0	0	0	0	0	0	12.2633	0	0	0	5.98498	0	0	13	77.029	16.7918	0	0	0	0	0	0	12.026
ASV_518	Bacteria	Actinobacteria	Actinobacteria	Micrococcales	Intrasporangiaceae			68	8	0	7	13	24	15	0	0	0	0	0	5	10	13	30	0	0	0	0	0	0	0	0	0	0	0	0	0	0	0	0	0	0	0	0	46.8549	5.39039	0	5.04404	9.02002	13.8669
ASV_519	Bacteria	Proteobacteria	Gammaproteobacteria	Betaproteobacteriales	Burkholderiaceae			0	0	0	0	0	90	53	50	0	0	0	0	0	0	0	0	0	0	0	0	0	0	0	0	0	52.025	35.4244	27.6727	0	0	0	0	0	0	0	0	0	0	0	0	0	51.4374
ASV_520	Bacteria	Proteobacteria	Gammaproteobacteria	Betaproteobacteriales	Burkholderiaceae	Rhizobacter		0	0	0	0	87	0	0	0	0	0	0	0	0	0	34	71	0	0	0	0	0	0	0	0	61.0511	0	0	0	0	0	0	0	0	0	26.1131	51.7147	0	0	0	0	60.1712	0
ASV_521	Bacteria	Proteobacteria	Gammaproteobacteria	Betaproteobacteriales	Burkholderiaceae			0	0	0	0	0	0	43	149	0	0	0	0	0	0	0	0	0	0	0	0	0	0	0	0	0	0	28.5996	83	0	0	0	0	0	0	0	0	0	0	0	0	0	0
ASV_523	Bacteria	Patescibacteria	Saccharimonadia	Saccharimonadales				0	0	0	0	78	36	77	0	0	0	0	0	0	0	0	0	0	0	0	0	0	0	0	0	54.7678	20.7447	51.3934	0	0	0	0	0	0	0	0	0	0	0	0	0	54.2052	20.5776
ASV_526	Bacteria	Actinobacteria	Actinobacteria	Frankiales				0	0	0	0	0	0	0	0	0	0	0	0	29	47	15	34	15	0	0	48	0	0	0	0	0	0	0	0	10.3033	0	0	30.7698	29	29.009	11.3934	24.7237	0	0	0	0	0	0
ASV_527	Bacteria	Bacteroidetes	Bacteroidia	Chitinophagales	Chitinophagaceae	Ferruginibacter		0	0	6	0	25	85	42	29	0	0	0	0	0	0	0	0	0	0	0	0	0	0	0	0	17.5636	49.1011	28.016	15.8729	0	0	0	0	0	0	0	0	0	0	4.25626	0	17.3974	48.5195
ASV_528	Bacteria	Proteobacteria	Gammaproteobacteria	Betaproteobacteriales	Burkholderiaceae	Paucibacter		0	0	0	0	0	0	0	0	0	0	0	0	0	0	0	0	0	0	0	187	0	0	0	0	0	0	0	0	0	0	0	119.758	0	0	0	0	0	0	0	0	0	0
ASV_529	Bacteria	Bacteroidetes	Bacteroidia	Chitinophagales	Chitinophagaceae	Ferruginibacter		0	0	0	0	30	0	36	5	11	86	8	0	0	0	0	0	10	0	0	0	7.68068	48.1311	5.21321	0	21.0511	0	24.0741	2.75676	6.74675	0	0	0	0	0	0	0	0	0	0	0	0	0
ASV_530	Bacteria	Proteobacteria	Gammaproteobacteria	Betaproteobacteriales	Burkholderiaceae			0	0	0	0	0	0	2	0	0	0	0	0	0	0	41	0	38	0	105	0	0	0	0	0	0	0	1.34334	0	26.047	0	56.5045	0	0	0	31.3554	0	0	0	0	0	0	0
ASV_531	Bacteria	Bacteroidetes	Bacteroidia	Chitinophagales	Chitinophagaceae			68	32	0	35	20	17	0	0	0	0	0	0	0	13	0	0	0	0	0	0	0	0	0	0	0	0	0	0	0	0	0	0	0	0	0	0	46.9219	21.3193	0	25.2162	13.7467	9.78478
ASV_532	Bacteria	Patescibacteria	Saccharimonadia	Saccharimonadales	Saccharimonadaceae			18	0	0	0	0	0	0	0	0	0	0	0	0	113	54	0	0	0	0	0	0	0	0	0	0	0	0	0	0	0	0	0	0	69.3013	41.3614	0	12.3483	0	0	0	0	0
ASV_533	Bacteria	Chloroflexi	AD3					0	0	0	0	0	0	0	0	0	0	0	0	12	0	0	51	19	103	0	0	0	0	0	0	0	0	0	0	12.9199	47.0511	0	0	12	0	0	37.1121	0	0	0	0	0	0
ASV_534	Bacteria	Patescibacteria	Saccharimonadia	Saccharimonadales	Saccharimonadaceae			0	0	9	0	39	0	16	18	0	39	63	0	0	0	0	0	0	0	0	0	0	21.8619	41.0851	0	27.4585	0	10.7137	10.1021	0	0	0	0	0	0	0	0	0	0	0	0	0	0
ASV_535	Bacteria	Bacteroidetes	Bacteroidia	Flavobacteriales	Flavobacteriaceae	Flavobacterium		0	0	0	0	0	0	0	0	0	40	0	0	0	0	0	67	0	0	77	0	0	22.5986	0	0	0	0	0	0	0	0	41.7217	0	0	0	0	48.7237	0	0	0	0	0	0
ASV_538	Bacteria	Proteobacteria	Deltaproteobacteria	Bdellovibrionales	Bacteriovoracaceae	Peredibacter		0	0	0	0	0	0	0	0	49	106	0	0	0	0	0	0	27	0	0	0	33.9089	59.3534	0	0	0	0	0	0	18.4004	0	0	0	0	0	0	0	0	0	0	0	0	0
ASV_539	Bacteria	Bacteroidetes	Bacteroidia	Sphingobacteriales	env.OPS_17			0	0	0	0	0	0	7	29	0	0	0	0	32	27	45	0	12	0	0	29	0	0	0	0	0	0	4.65666	16.1792	8.16717	0	0	18.5475	32	16.5856	34.5876	0	0	0	0	0	0	0
ASV_540	Bacteria	Proteobacteria	Deltaproteobacteria	Oligoflexales	0319-6G20			0	26	24	34	42	0	0	0	0	0	0	0	0	21	0	24	0	0	0	8	0	0	0	0	0	0	0	0	0	0	0	0	0	0	0	0	0	17.2653	17.0721	24.4505	29.1672	0
ASV_542	Bacteria	Chloroflexi	Chloroflexia	Chloroflexales	Roseiflexaceae			0	0	0	0	0	0	0	0	0	0	0	0	78	40	46	0	15	0	0	0	0	0	0	0	0	0	0	0	10.2352	0	0	0	78	24.6206	34.972	0	0	0	0	0	0	0
ASV_543	Bacteria	Bacteroidetes	Bacteroidia	Sphingobacteriales	Sphingobacteriaceae	Pedobacter	Pedobacter alluvionis	0	0	0	0	0	0	48	0	0	0	0	0	0	37	92	0	0	0	0	0	0	0	0	0	0	0	32.047	0	0	0	0	0	0	22.7017	70.5506	0	0	0	0	0	0	0
ASV_544	Bacteria	Bacteroidetes	Bacteroidia	Sphingobacteriales	Sphingobacteriaceae	Pedobacter		0	0	0	0	36	45	52	0	0	0	0	0	0	0	0	0	5	0	14	24	0	0	0	0	25.1892	26.2082	34.8949	0	3.43544	0	7.51552	15.3504	0	0	0	0	0	0	0	0	25.1461	25.7758
ASV_545	Bacteria	Actinobacteria	Actinobacteria	Micrococcales	Microbacteriaceae	Parafrigoribacterium		27	0	0	0	0	19	42	87	0	0	0	0	0	0	0	0	0	0	0	0	0	0	0	0	0	10.983	28.028	48.5696	0	0	0	0	0	0	0	0	18.6416	0	0	0	0	10.8288
ASV_546	Bacteria	Chloroflexi	Chloroflexia	Chloroflexales	Roseiflexaceae			0	0	0	0	0	0	0	0	0	0	0	0	32	63	45	0	10	0	0	25	0	0	0	0	0	0	0	0	6.76577	0	0	16.012	32	38.7347	34.4705	0	0	0	0	0	0	0
ASV_548	Bacteria	Patescibacteria	Saccharimonadia	Saccharimonadales				0	0	0	0	0	171	0	0	0	0	0	0	0	0	0	0	0	0	0	0	0	0	0	0	0	99.1071	0	0	0	0	0	0	0	0	0	0	0	0	0	0	0	97.991
ASV_549	Bacteria	Patescibacteria	Saccharimonadia	Saccharimonadales				0	0	0	0	0	0	0	0	0	0	0	0	170	0	0	0	0	0	0	0	0	0	0	0	0	0	0	0	0	0	0	0	170	0	0	0	0	0	0	0	0	0
ASV_551	Bacteria	Proteobacteria	Deltaproteobacteria	Myxococcales	Nannocystaceae	Nannocystis		0	0	29	0	0	0	0	0	0	0	0	0	13	0	0	0	0	0	35	92	0	0	0	0	0	0	0	0	0	0	18.9029	58.8679	13	0	0	0	0	0	0	0	0	0
ASV_553	Bacteria	Bacteroidetes	Bacteroidia	Sphingobacteriales	Sphingobacteriaceae	Mucilaginibacter		0	0	0	0	29	41	32	14	0	0	0	53	0	0	0	0	0	0	0	0	0	0	0	27.8819	20.4224	23.8999	21.2543	7.75576	0	0	0	0	0	0	0	0	0	0	0	0	0	0
ASV_554	Bacteria	Proteobacteria	Alphaproteobacteria	Sphingomonadales	Sphingomonadaceae	Sphingomonas		0	0	27	25	0	0	0	0	0	0	0	22	0	0	0	0	43	0	18	32	0	0	0	11.6767	0	0	0	0	29.3674	0	9.73073	20.5596	0	0	0	0	0	0	0	0	0	0
ASV_555	Bacteria	Patescibacteria	Saccharimonadia	Saccharimonadales				0	0	167	0	0	0	0	0	0	0	0	0	0	0	0	0	0	0	0	0	0	0	0	0	0	0	0	0	0	0	0	0	0	0	0	0	0	0	119.296	0	0	0
ASV_556	Bacteria	Proteobacteria	Gammaproteobacteria	Betaproteobacteriales	Burkholderiaceae	Limnohabitans		0	0	0	0	0	0	0	0	0	0	0	0	27	39	30	0	43	28	0	0	0	0	0	0	0	0	0	0	29.3594	12.8539	0	0	27	23.976	22.9249	0	0	0	0	0	0	0
ASV_557	Bacteria	Proteobacteria	Gammaproteobacteria	Betaproteobacteriales	Burkholderiaceae			108	0	0	0	0	0	58	0	0	0	0	0	0	0	0	0	0	0	0	0	0	0	0	0	0	0	0	0	0	0	0	0	0	0	0	0	74.4404	0	0	0	0	0
ASV_558	Bacteria	Bacteroidetes	Bacteroidia	Flavobacteriales	Flavobacteriaceae			0	0	35	0	0	0	7	0	0	0	13	111	0	0	0	0	0	0	0	0	0	0	8.42242	58.6146	0	0	4.66667	0	0	0	0	0	0	0	0	0	0	0	0	0	0	0
ASV_559	Bacteria	Actinobacteria	Actinobacteria	Propionibacteriales	Propionibacteriaceae	Cutibacterium	Cutibacterium acnes	0	0	0	5	0	0	0	6	21	23	46	0	0	8	0	10	9	4	22	11	14.5275	12.974	30.0701	0	0	0	0	3.3023	6.23724	1.82883	11.8378	7.03303	0	4.82282	0	7.26326	0	0	0	0	0	0
ASV_560	Bacteria	Actinobacteria	Actinobacteria	Micrococcales	Intrasporangiaceae			43	0	0	0	0	0	0	0	0	0	0	0	0	46	0	31	12	0	0	32	0	0	0	0	0	0	0	0	0	0	0	0	0	0	0	0	29.6577	0	0	0	0	0
ASV_561	Bacteria	Proteobacteria	Alphaproteobacteria	Sphingomonadales	Sphingomonadaceae	Sphingomonas		41	22	0	0	2	6	9	0	23	0	28	0	6	14	0	0	0	0	0	12	0	0	0	0	0	0	0	0	0	0	0	0	0	0	0	0	28.2222	14.6306	0	0	1.40541	3.3984
ASV_562	Bacteria	Patescibacteria	Saccharimonadia	Saccharimonadales				0	0	0	0	0	59	25	56	0	0	0	22	0	0	0	0	0	0	0	0	0	0	0	11.6947	0	34.1552	16.6226	31.1221	0	0	0	0	0	0	0	0	0	0	0	0	0	33.8078
ASV_563	Bacteria	Bacteroidetes	Bacteroidia	Sphingobacteriales	Sphingobacteriaceae	Pedobacter		0	0	0	23	76	0	0	37	0	0	25	0	0	0	0	0	0	0	0	0	0	0	16.2142	0	53.4034	0	0	20.6066	0	0	0	0	0	0	0	0	0	0	0	16.5506	52.5976	0
ASV_564	Bacteria	Proteobacteria	Gammaproteobacteria	Pseudomonadales	Pseudomonadaceae	Pseudomonas		0	0	0	0	0	0	0	0	47	0	114	0	0	0	0	0	0	0	0	0	32.6947	0	74.3624	0	0	0	0	0	0	0	0	0	0	0	0	0	0	0	0	0	0	0
ASV_566	Bacteria	Deinococcus-Thermus	Deinococci	Deinococcales	Deinococcaceae	Deinococcus	Deinococcus alpinitundrae	0	0	0	0	0	0	0	0	0	0	0	0	89	23	35	14	0	0	0	0	0	0	0	0	0	0	0	0	0	0	0	0	89	14.0791	26.9079	10.1491	0	0	0	0	0	0
ASV_567	Bacteria	Bacteroidetes	Bacteroidia	Chitinophagales	Chitinophagaceae			11	0	0	0	0	0	0	0	0	0	0	0	30	32	9	42	17	11	0	8	0	0	0	0	0	0	0	0	11.6476	5.04805	0	5.17518	30	19.4515	6.83884	30.6186	7.52252	0	0	0	0	0
ASV_568	Bacteria	Bacteroidetes	Bacteroidia	Chitinophagales	Chitinophagaceae	Segetibacter	Segetibacter aerophilus	73	0	10	0	20	24	14	9	0	0	0	0	0	0	0	10	0	0	0	0	0	0	0	0	0	0	0	0	0	0	0	0	0	0	0	0	50.4264	0	7.13413	0	13.8268	13.7798
ASV_569	Bacteria	Bacteroidetes	Bacteroidia	Flavobacteriales	Weeksellaceae			0	40	67	53	0	0	0	0	0	0	0	0	0	0	0	0	0	0	0	0	0	0	0	0	0	0	0	0	0	0	0	0	0	0	0	0	0	26.4254	48.025	38.2192	0	0
ASV_570	Bacteria	Proteobacteria	Gammaproteobacteria	Betaproteobacteriales	Burkholderiaceae	Paucibacter		0	0	0	0	25	40	62	13	0	0	0	0	0	20	0	0	0	0	0	0	0	0	0	0	17.6727	23.1451	41.5796	7.3043	0	0	0	0	0	12.3624	0	0	0	0	0	0	17.2643	22.9449
ASV_571	Bacteria	Bacteroidetes	Bacteroidia	Flavobacteriales	Flavobacteriaceae	Flavobacterium		7	0	0	0	0	99	0	35	0	18	0	0	0	0	0	0	0	0	0	0	0	10.1381	0	0	0	57.5445	0	19.4835	0	0	0	0	0	0	0	0	4.78779	0	0	0	0	56.4294
ASV_572	Bacteria	Proteobacteria	Deltaproteobacteria	Bdellovibrionales	Bacteriovoracaceae	Bacteriovorax		0	0	0	52	0	0	22	0	18	26	0	0	0	0	0	41	0	0	0	0	12.4484	14.5225	0	0	0	0	14.6847	0	0	0	0	0	0	0	0	29.7808	0	0	0	37.4695	0	0
ASV_573	Bacteria	Bacteroidetes	Bacteroidia	Chitinophagales	Chitinophagaceae	Ferruginibacter		0	0	0	0	31	0	114	14	0	0	0	0	0	0	0	0	0	0	0	0	0	0	0	0	21.7287	0	76.1431	7.83684	0	0	0	0	0	0	0	0	0	0	0	0	21.5105	0
ASV_574	Bacteria	Proteobacteria	Gammaproteobacteria	Betaproteobacteriales	Burkholderiaceae			5	33	10	0	0	0	28	0	21	0	0	0	0	0	0	0	55	0	5	0	14.5576	0	0	0	0	0	18.7397	0	37.7948	0	2.71371	0	0	0	0	0	0	0	0	0	0	0
ASV_575	Bacteria	Chloroflexi	Chloroflexia	Chloroflexales	Roseiflexaceae			0	0	0	0	0	0	0	0	0	0	0	0	0	63	59	0	0	23	11	0	0	0	0	0	0	0	0	0	0	10.4915	5.88889	0	0	38.7898	45.2823	0	0	0	0	0	0	0
ASV_576	Bacteria	Patescibacteria	Saccharimonadia	Saccharimonadales				0	0	20	0	66	0	10	0	0	0	0	0	39	0	20	0	0	0	0	0	0	0	0	0	46.5245	0	6.69169	0	0	0	0	0	39	0	15.3203	0	0	0	14.3303	0	45.7387	0
ASV_579	Bacteria	Proteobacteria	Alphaproteobacteria					0	0	0	0	0	0	0	0	0	0	0	0	0	0	0	0	20	0	135	0	0	0	0	0	0	0	0	0	13.6837	0	72.5435	0	0	0	0	0	0	0	0	0	0	0
ASV_580	Bacteria	Proteobacteria	Deltaproteobacteria	Bdellovibrionales	Bacteriovoracaceae	Bacteriovorax		53	68	0	32	0	0	0	0	0	0	0	0	0	0	0	0	0	0	0	0	0	0	0	0	0	0	0	0	0	0	0	0	0	0	0	0	36.5746	45.0671	0	22.9219	0	0
ASV_582	Bacteria	Proteobacteria	Alphaproteobacteria	Rhizobiales	Xanthobacteraceae	Rhodopseudomonas		0	0	0	0	14	33	29	0	0	0	76	0	0	0	0	0	0	0	0	0	0	0	49.6216	0	9.76577	19.1532	19.3904	0	0	0	0	0	0	0	0	0	0	0	0	0	0	0
ASV_583	Bacteria	Patescibacteria	Saccharimonadia	Saccharimonadales				0	0	0	0	0	10	0	54	0	43	0	0	0	15	0	0	29	0	0	0	0	24.1321	0	0	0	5.77578	0	29.973	19.7377	0	0	0	0	9.1992	0	0	0	0	0	0	0	0
ASV_584	Bacteria	Actinobacteria	Actinobacteria	Micrococcales	Microbacteriaceae	Parafrigoribacterium		52	26	0	31	0	0	27	0	0	14	0	0	0	0	0	0	0	0	0	0	0	0	0	0	0	0	0	0	0	0	0	0	0	0	0	0	35.8438	17.2362	0	22.3223	0	0
ASV_585	Bacteria	Patescibacteria	Saccharimonadia	Saccharimonadales				25	34	68	22	0	0	0	0	0	0	0	0	0	0	0	0	0	0	0	0	0	0	0	0	0	0	0	0	0	0	0	0	0	0	0	0	17.2302	22.5025	48.6967	15.9409	0	0
ASV_586	Bacteria	Proteobacteria	Alphaproteobacteria	Acetobacterales	Acetobacteraceae	Roseomonas		0	0	0	0	0	0	0	9	24	15	15	18	0	0	0	0	0	21	0	47	16.6767	8.43443	9.85185	9.44645	0	0	0	5.04004	0	9.62963	0	30.01	0	0	0	0	0	0	0	0	0	0
ASV_587	Bacteria	Proteobacteria	Deltaproteobacteria	Myxococcales	BIrii41			0	10	0	0	0	0	0	0	0	0	0	0	8	24	11	0	23	8	0	64	0	0	0	0	0	0	0	0	15.6867	3.68769	0	41.0531	8	14.8188	8.51552	0	0	0	0	0	0	0
ASV_588	Bacteria	Proteobacteria	Gammaproteobacteria	Pseudomonadales	Pseudomonadaceae	Pseudomonas		20	78	0	49	0	0	0	0	0	0	0	0	0	0	0	0	0	0	0	0	0	0	0	0	0	0	0	0	0	0	0	0	0	0	0	0	13.7508	51.8909	0	35.3984	0	0
ASV_589	Bacteria	Bacteroidetes	Bacteroidia	Cytophagales	Cytophagaceae	Cytophaga		0	0	0	0	44	0	32	29	0	35	7	0	0	0	0	0	0	0	0	0	0	19.5606	4.62162	0	31.0661	0	21.4424	16.2212	0	0	0	0	0	0	0	0	0	0	0	0	30.5185	0
ASV_590	Bacteria	Proteobacteria	Gammaproteobacteria	Betaproteobacteriales	Burkholderiaceae			0	0	0	0	0	0	0	102	0	0	0	0	0	0	45	0	0	0	0	0	0	0	0	0	0	0	0	56.6276	0	0	0	0	0	0	34.5055	0	0	0	0	0	0	0
ASV_591	Bacteria	Proteobacteria	Gammaproteobacteria	Betaproteobacteriales	Burkholderiaceae			145	0	0	0	0	0	0	0	0	0	0	0	0	0	0	0	0	0	0	0	0	0	0	0	0	0	0	0	0	0	0	0	0	0	0	0	100.299	0	0	0	0	0
ASV_593	Bacteria	Proteobacteria	Deltaproteobacteria	Myxococcales	Haliangiaceae	Haliangium		0	0	0	0	0	0	0	0	0	0	0	0	0	32	0	0	48	0	0	65	0	0	0	0	0	0	0	0	32.7047	0	0	41.6196	0	19.5596	0	0	0	0	0	0	0	0
ASV_594	Bacteria	Bacteroidetes	Bacteroidia	Sphingobacteriales	Sphingobacteriaceae	Pedobacter		0	0	0	0	0	0	0	0	0	0	0	0	0	29	116	0	0	0	0	0	0	0	0	0	0	0	0	0	0	0	0	0	0	17.8829	88.9119	0	0	0	0	0	0	0
ASV_595	Bacteria	Proteobacteria	Deltaproteobacteria	Bdellovibrionales	Bacteriovoracaceae	Bacteriovorax		15	22	0	0	40	15	0	37	0	9	0	0	0	0	6	0	0	0	0	0	0	5.02302	0	0	27.958	8.74174	0	20.6837	0	0	0	0	0	0	4.55956	0	10.3103	14.6466	0	0	27.6356	8.65866
ASV_597	Bacteria	Bacteroidetes	Bacteroidia	Chitinophagales	Chitinophagaceae			9	0	0	0	16	73	24	21	0	0	0	0	0	0	0	0	0	0	0	0	0	0	0	0	11.1992	42.1461	15.8809	11.5856	0	0	0	0	0	0	0	0	6.22823	0	0	0	11.1171	41.3824
ASV_598	Bacteria	Proteobacteria	Alphaproteobacteria	Acetobacterales	Acetobacteraceae			46	32	0	0	0	24	32	0	0	9	0	0	0	0	0	0	0	0	0	0	0	0	0	0	0	0	0	0	0	0	0	0	0	0	0	0	31.9469	21.2182	0	0	0	13.6266
ASV_599	Bacteria	Bacteroidetes	Bacteroidia	Sphingobacteriales	Sphingobacteriaceae	Mucilaginibacter	Mucilaginibacter pocheonensis	0	115	28	0	0	0	0	0	0	0	0	0	0	0	0	0	0	0	0	0	0	0	0	0	0	0	0	0	0	0	0	0	0	0	0	0	0	76.4505	19.9399	0	0	0
ASV_600	Bacteria	Bacteroidetes	Bacteroidia	Chitinophagales	Chitinophagaceae			0	0	0	0	0	0	0	0	0	0	0	0	11	34	17	0	52	0	0	29	0	0	0	0	0	0	0	0	35.5285	0	0	18.6727	11	21.0891	12.9359	0	0	0	0	0	0	0
ASV_601	Bacteria	Patescibacteria	Saccharimonadia	Saccharimonadales				64	0	0	0	0	0	0	0	23	0	55	0	0	0	0	0	0	0	0	0	0	0	0	0	0	0	0	0	0	0	0	0	0	0	0	0	0	0	0	0	0	0
ASV_602	Bacteria	Proteobacteria	Alphaproteobacteria	Sphingomonadales	Sphingomonadaceae	Sphingomonas		0	0	0	0	0	0	0	0	96	9	0	0	0	37	0	0	0	0	0	0	66.4765	4.97998	0	0	0	0	0	0	0	0	0	0	0	22.6086	0	0	0	0	0	0	0	0
ASV_604	Bacteria	Bacteroidetes	Bacteroidia	Chitinophagales	Chitinophagaceae			0	0	0	0	90	0	0	0	0	0	0	0	0	0	27	24	0	0	0	0	0	0	0	0	63.4264	0	0	0	0	0	0	0	0	0	20.6486	17.4965	0	0	0	0	62.4144	0
ASV_605	Bacteria	Bacteroidetes	Bacteroidia	Cytophagales	Hymenobacteraceae	Hymenobacter		42	38	0	0	0	28	0	0	0	0	32	0	0	0	0	0	0	0	0	0	0	0	0	0	0	0	0	0	0	0	0	0	0	0	0	0	28.9029	25.3784	0	0	0	15.979
ASV_606	Bacteria	Proteobacteria	Deltaproteobacteria	Oligoflexales	0319-6G20			26	0	0	0	0	51	19	16	0	0	0	0	0	28	0	0	0	0	0	0	0	0	0	0	0	29.5355	12.8338	8.87788	0	0	0	0	0	17.3714	0	0	18.022	0	0	0	0	29.019
ASV_608	Bacteria	Bacteroidetes	Bacteroidia	Flavobacteriales	Flavobacteriaceae	Flavobacterium		0	0	5	6	0	21	11	10	0	62	0	0	16	0	0	9	0	0	0	0	0	34.7938	0	0	0	12.0881	7.37938	5.4975	0	0	0	0	16	0	0	6.52352	0	0	0	0	0	0
ASV_611	Bacteria	Bacteroidetes	Bacteroidia	Sphingobacteriales	Sphingobacteriaceae	Pedobacter		0	0	0	0	0	0	0	0	0	0	0	62	0	0	0	0	35	0	0	43	0	0	0	32.9029	0	0	0	0	23.8829	0	0	27.5275	0	0	0	0	0	0	0	0	0	0
ASV_612	Bacteria	Bacteroidetes	Bacteroidia	Chitinophagales	Chitinophagaceae			13	0	0	0	17	63	31	15	0	0	0	0	0	0	0	0	0	0	0	0	0	0	0	0	11.957	36.5556	20.7728	8.42643	0	0	0	0	0	0	0	0	8.91091	0	0	0	11.8248	36.2713
ASV_613	Bacteria	Bacteroidetes	Bacteroidia	Sphingobacteriales	Sphingobacteriaceae	Pedobacter		0	0	0	0	0	0	0	0	83	56	0	0	0	0	0	0	0	0	0	0	57.5686	31.3463	0	0	0	0	0	0	0	0	0	0	0	0	0	0	0	0	0	0	0	0
ASV_615	Bacteria	Proteobacteria	Deltaproteobacteria	Myxococcales	Nannocystaceae	Nannocystis		0	0	0	0	0	0	0	0	0	0	0	0	0	10	6	0	67	22	0	34	0	0	0	0	0	0	0	0	45.7337	10.0781	0	21.8448	0	6.16316	4.6026	0	0	0	0	0	0	0
ASV_616	Bacteria	Chloroflexi	Chloroflexia	Chloroflexales	Roseiflexaceae			0	0	0	0	0	0	0	0	0	0	0	0	98	0	33	8	0	0	0	0	0	0	0	0	0	0	0	0	0	0	0	0	98	0	25.1852	5.81381	0	0	0	0	0	0
ASV_617	Bacteria	Bacteroidetes	Bacteroidia	Cytophagales	Cytophagaceae	Cytophaga		0	0	94	0	0	0	44	0	0	0	0	0	0	0	0	0	0	0	0	0	0	0	0	0	0	0	0	0	0	0	0	0	0	0	0	0	0	0	67.2412	0	0	0
ASV_620	Bacteria	Proteobacteria	Alphaproteobacteria	Sphingomonadales	Sphingomonadaceae	Sphingomonas		0	0	0	0	11	57	36	19	0	15	0	0	0	0	0	0	0	0	0	0	0	8.26226	0	0	7.78579	32.6316	23.8689	10.4224	0	0	0	0	0	0	0	0	0	0	0	0	7.65365	32.6456
ASV_621	Bacteria	Deinococcus-Thermus	Deinococci	Deinococcales	Deinococcaceae	Deinococcus		0	0	0	0	0	0	0	0	0	0	0	0	32	47	30	14	9	6	0	0	0	0	0	0	0	0	0	0	6.18619	2.73974	0	0	32	28.8589	22.8899	10.2703	0	0	0	0	0	0
ASV_622	Bacteria	Proteobacteria	Alphaproteobacteria	Sphingomonadales	Sphingomonadaceae			0	0	0	0	0	0	0	0	0	0	0	0	0	23	0	0	29	0	26	60	0	0	0	0	0	0	0	0	19.8609	0	14.0631	38.5105	0	14.006	0	0	0	0	0	0	0	0
ASV_623	Bacteria	Bacteroidetes	Bacteroidia	Flavobacteriales	Flavobacteriaceae	Flavobacterium		8	18	86	25	0	0	0	0	0	0	0	0	0	0	0	0	0	0	0	0	0	0	0	0	0	0	0	0	0	0	0	0	0	0	0	0	5.51852	12.01	61.7828	17.8979	0	0
ASV_624	Bacteria	Proteobacteria	Gammaproteobacteria	Betaproteobacteriales	Burkholderiaceae	Janthinobacterium		0	0	0	0	0	0	0	0	48	0	61	0	0	0	0	28	0	0	0	0	33.3093	0	39.6386	0	0	0	0	0	0	0	0	0	0	0	0	20.3193	0	0	0	0	0	0
ASV_627	Bacteria	Bacteroidetes	Bacteroidia	Flavobacteriales	Flavobacteriaceae	Flavobacterium		0	23	26	27	0	0	0	0	0	0	0	0	0	0	0	59	0	0	0	0	0	0	0	0	0	0	0	0	0	0	0	0	0	0	0	0	0	15.2472	18.6416	19.3043	0	0
ASV_628	Bacteria	Proteobacteria	Gammaproteobacteria	Betaproteobacteriales	Burkholderiaceae	Massilia		0	0	0	0	0	0	0	0	0	0	0	0	0	0	0	0	135	0	0	0	0	0	0	0	0	0	0	0	91.8268	0	0	0	0	0	0	0	0	0	0	0	0	0
ASV_629	Bacteria	Actinobacteria	Actinobacteria	Pseudonocardiales	Pseudonocardiaceae	Pseudonocardia		0	0	0	0	0	0	0	0	0	0	0	0	32	27	0	39	17	20	0	0	0	0	0	0	0	0	0	0	11.6146	9.16016	0	0	32	16.5135	0	28.2683	0	0	0	0	0	0
ASV_630	Bacteria	Bacteroidetes	Bacteroidia	Cytophagales	Spirosomaceae			0	0	0	0	0	0	0	0	0	0	0	0	0	0	0	0	23	0	0	112	0	0	0	0	0	0	0	0	15.7598	0	0	71.7007	0	0	0	0	0	0	0	0	0	0
ASV_631	Bacteria	Deinococcus-Thermus	Deinococci	Deinococcales	Deinococcaceae	Deinococcus		53	16	27	14	0	0	0	8	5	0	11	0	0	0	0	0	0	0	0	0	0	0	0	0	0	0	0	0	0	0	0	0	0	0	0	0	36.6957	10.5275	19.2553	10.0681	0	0
ASV_633	Bacteria	Proteobacteria	Alphaproteobacteria	Rhizobiales	Xanthobacteraceae	Rhodopseudomonas		0	31	18	41	0	0	0	0	0	0	0	0	16	0	13	0	0	0	0	15	0	0	0	0	0	0	0	0	0	0	0	0	0	0	0	0	0	20.7287	12.9439	29.3423	0	0
ASV_636	Bacteria	Actinobacteria	Actinobacteria	Propionibacteriales	Nocardioidaceae	Aeromicrobium		0	0	0	0	0	0	0	0	83	50	0	0	0	0	0	0	0	0	0	0	57.4184	27.8749	0	0	0	0	0	0	0	0	0	0	0	0	0	0	0	0	0	0	0	0
ASV_637	Bacteria	Bacteroidetes	Bacteroidia	Cytophagales	Spirosomaceae	Spirosoma		42	52	0	38	0	0	0	0	0	0	0	0	0	0	0	0	0	0	0	0	0	0	0	0	0	0	0	0	0	0	0	0	0	0	0	0	29.041	34.6617	0	27.2673	0	0
ASV_638	Bacteria	Patescibacteria	Saccharimonadia	Saccharimonadales				0	0	0	0	0	0	0	0	0	15	0	0	0	0	0	0	0	0	117	0	0	8.40541	0	0	0	0	0	0	0	0	63.2843	0	0	0	0	0	0	0	0	0	0	0
ASV_639	Bacteria	Proteobacteria	Alphaproteobacteria	Caulobacterales	Caulobacteraceae	Brevundimonas		0	0	0	0	66	0	0	0	0	0	0	66	0	0	0	0	0	0	0	0	0	0	0	34.9279	46.3664	0	0	0	0	0	0	0	0	0	0	0	0	0	0	0	0	0
ASV_640	Bacteria	Bacteroidetes	Bacteroidia	Flavobacteriales	Flavobacteriaceae	Flavobacterium		32	0	77	0	0	0	0	0	0	0	20	0	0	0	0	0	0	0	0	0	0	0	0	0	0	0	0	0	0	0	0	0	0	0	0	0	22.0701	0	55.2563	0	0	0
ASV_641	Bacteria	Proteobacteria	Gammaproteobacteria	Betaproteobacteriales	Burkholderiaceae			0	0	50	0	49	0	30	0	0	0	0	0	0	0	0	0	0	0	0	0	0	0	0	0	0	0	0	0	0	0	0	0	0	0	0	0	0	0	35.6306	0	33.973	0
ASV_642	Bacteria	Proteobacteria						0	0	0	32	0	0	0	0	44	18	0	35	0	0	0	0	0	0	0	0	0	0	0	0	0	0	0	0	0	0	0	0	0	0	0	0	0	0	0	0	0	0
ASV_643	Bacteria	Actinobacteria	Actinobacteria	Corynebacteriales	Nocardiaceae	Rhodococcus		0	33	0	0	0	0	0	0	33	62	0	0	0	0	0	0	0	0	0	0	0	0	0	0	0	0	0	0	0	0	0	0	0	0	0	0	0	0	0	0	0	0
ASV_647	Bacteria	Bacteroidetes	Bacteroidia	Cytophagales	Hymenobacteraceae	Hymenobacter		0	0	0	0	0	0	0	0	55	0	22	49	0	0	0	0	0	0	0	0	37.987	0	14.5425	25.9349	0	0	0	0	0	0	0	0	0	0	0	0	0	0	0	0	0	0
ASV_648	Bacteria	Deinococcus-Thermus	Deinococci	Deinococcales	Deinococcaceae	Deinococcus		0	0	0	0	0	0	0	0	0	0	0	0	40	0	0	0	0	18	0	68	0	0	0	0	0	0	0	0	0	8.26927	0	43.7758	40	0	0	0	0	0	0	0	0	0
ASV_650	Bacteria	Patescibacteria	Saccharimonadia	Saccharimonadales				0	0	0	0	70	0	0	0	0	0	55	0	0	0	0	0	0	0	0	0	0	0	35.7738	0	49.005	0	0	0	0	0	0	0	0	0	0	0	0	0	0	0	0	0
ASV_651	Bacteria	Proteobacteria	Gammaproteobacteria	Betaproteobacteriales	Burkholderiaceae	Massilia		0	0	0	0	0	0	0	0	0	0	0	0	0	105	0	20	0	0	0	0	0	0	0	0	0	0	0	0	0	0	0	0	0	64.4895	0	14.5696	0	0	0	0	0	0
ASV_652	Bacteria	Proteobacteria	Gammaproteobacteria	Betaproteobacteriales	Burkholderiaceae	Rhizobacter		0	0	49	0	0	0	42	32	0	0	0	0	0	0	0	0	0	0	0	0	0	0	0	0	0	0	0	0	0	0	0	0	0	0	0	0	0	0	35.1802	0	0	0
ASV_654	Bacteria	Proteobacteria	Alphaproteobacteria	Rhizobiales	Rhizobiaceae	Allorhizobium-Neorhizobium-Pararhizobium-Rhizobium		0	0	0	0	0	0	0	0	0	0	0	0	0	90	33	0	0	0	0	0	0	0	0	0	0	0	0	0	0	0	0	0	0	55.5155	25.2322	0	0	0	0	0	0	0
ASV_656	Bacteria	Proteobacteria	Alphaproteobacteria	Sphingomonadales	Sphingomonadaceae	Sphingomonas		0	0	0	0	0	122	0	0	0	0	0	0	0	0	0	0	0	0	0	0	0	0	0	0	0	70.8779	0	0	0	0	0	0	0	0	0	0	0	0	0	0	0	69.7688
ASV_657	Bacteria	Actinobacteria	Actinobacteria	Micrococcales	Microbacteriaceae	Subtercola		0	0	0	0	0	0	0	0	0	0	0	0	0	0	0	0	30	0	0	92	0	0	0	0	0	0	0	0	20.3924	0	0	58.8238	0	0	0	0	0	0	0	0	0	0
ASV_660	Bacteria	Bacteroidetes	Bacteroidia	Cytophagales	Hymenobacteraceae	Hymenobacter		0	0	0	0	0	0	0	0	0	0	0	0	0	0	0	0	23	14	36	48	0	0	0	0	0	0	0	0	15.6737	6.4014	19.5095	30.7728	0	0	0	0	0	0	0	0	0	0
ASV_664	Bacteria	Proteobacteria	Alphaproteobacteria	Rhizobiales	Beijerinckiaceae	1174-901-12		4	0	0	0	8	75	9	11	0	0	8	0	0	4	0	0	0	0	0	0	0	0	5.2032	0	5.7007	43.5255	6.04605	6.1982	0	0	0	0	0	2.42142	0	0	2.78078	0	0	0	5.58358	42.7798
ASV_666	Bacteria	Bacteroidetes	Bacteroidia	Flavobacteriales	Flavobacteriaceae	Flavobacterium		0	0	0	0	81	31	0	7	0	0	0	0	0	0	0	0	0	0	0	0	0	0	0	0	56.8999	17.8759	0	3.85185	0	0	0	0	0	0	0	0	0	0	0	0	56.0671	17.6236
ASV_669	Bacteria	Bacteroidetes	Bacteroidia	Flavobacteriales	Crocinitomicaceae			0	0	0	0	0	0	0	0	56	62	0	0	0	0	0	0	0	0	0	0	38.8428	34.7207	0	0	0	0	0	0	0	0	0	0	0	0	0	0	0	0	0	0	0	0
ASV_671	Bacteria	Bacteroidetes	Bacteroidia	Chitinophagales	Chitinophagaceae			0	0	21	0	0	6	7	18	0	0	0	0	6	8	0	44	0	0	7	0	0	0	0	0	0	0	0	0	0	0	0	0	0	0	0	0	0	0	15.005	0	0	3.41241
ASV_672	Bacteria	Bacteroidetes	Bacteroidia	Flavobacteriales	Weeksellaceae	Chryseobacterium		0	0	0	0	0	0	0	0	50	67	0	0	0	0	0	0	0	0	0	0	34.7317	37.4775	0	0	0	0	0	0	0	0	0	0	0	0	0	0	0	0	0	0	0	0
ASV_674	Bacteria	Actinobacteria	Actinobacteria	Micrococcales	Microbacteriaceae	Subtercola		0	0	0	0	0	117	0	0	0	0	0	0	0	0	0	0	0	0	0	0	0	0	0	0	0	67.8969	0	0	0	0	0	0	0	0	0	0	0	0	0	0	0	67.2503
ASV_675	Bacteria	Chloroflexi	AD3					0	0	0	0	0	0	0	0	0	0	0	0	0	10	0	0	94	13	0	0	0	0	0	0	0	0	0	0	64.1562	5.97197	0	0	0	6.17017	0	0	0	0	0	0	0	0
ASV_676	Bacteria	Proteobacteria	Gammaproteobacteria	Betaproteobacteriales	Burkholderiaceae			0	0	0	0	0	0	0	0	0	0	0	0	43	0	0	74	0	0	0	0	0	0	0	0	0	0	0	0	0	0	0	0	43	0	0	53.8118	0	0	0	0	0	0
ASV_678	Bacteria	Proteobacteria	Gammaproteobacteria	Diplorickettsiales	Diplorickettsiaceae	Rickettsiella		0	0	0	0	0	42	8	4	0	0	0	62	0	0	0	0	0	0	0	0	0	0	0	32.8468	0	24.5055	5.3043	2.17317	0	0	0	0	0	0	0	0	0	0	0	0	0	0
ASV_680	Bacteria	Bacteroidetes	Bacteroidia	Chitinophagales	Chitinophagaceae			0	13	35	14	41	0	0	0	7	3	2	0	0	0	0	0	0	0	0	0	0	0	0	0	0	0	0	0	0	0	0	0	0	0	0	0	0	8.65866	25.038	10.022	28.4845	0
ASV_681	Bacteria	Bacteroidetes	Bacteroidia	Sphingobacteriales	env.OPS_17			0	0	0	50	0	0	65	0	0	0	0	0	0	0	0	0	0	0	0	0	0	0	0	0	0	0	0	0	0	0	0	0	0	0	0	0	0	0	0	36.017	0	0
ASV_682	Bacteria	Actinobacteria	Actinobacteria	Frankiales	Nakamurellaceae	Nakamurella		0	0	0	0	0	0	48	0	0	0	0	0	0	0	0	29	0	0	38	0	0	0	0	0	0	0	32.034	0	0	0	20.5656	0	0	0	0	21.1041	0	0	0	0	0	0
ASV_685	Bacteria	Bacteroidetes	Bacteroidia	Flavobacteriales	Weeksellaceae	Chryseobacterium		0	51	0	63	0	0	0	0	0	0	0	0	0	0	0	0	0	0	0	0	0	0	0	0	0	0	0	0	0	0	0	0	0	0	0	0	0	33.7558	0	45.3443	0	0
ASV_688	Bacteria	Proteobacteria	Gammaproteobacteria					0	0	0	0	0	0	0	0	0	0	0	0	0	0	0	0	0	0	0	114	0	0	0	0	0	0	0	0	0	0	0	73.1942	0	0	0	0	0	0	0	0	0	0
ASV_690	Bacteria	Actinobacteria	Actinobacteria	Micrococcales	Microbacteriaceae			0	0	0	0	48	37	28	0	0	0	0	0	0	0	0	0	0	0	0	0	0	0	0	0	33.8188	21.3403	18.6597	0	0	0	0	0	0	0	0	0	0	0	0	0	33.3704	21.0581
ASV_692	Bacteria	Actinobacteria	Actinobacteria	Frankiales	Nakamurellaceae	Nakamurella		23	0	24	38	0	0	0	0	0	0	0	9	0	0	0	0	0	18	0	0	0	0	0	0	0	0	0	0	0	0	0	0	0	0	0	0	0	0	0	0	0	0
ASV_693	Bacteria	Bacteroidetes	Bacteroidia	Cytophagales	Microscillaceae			0	13	0	0	0	0	42	18	0	0	0	0	10	0	12	0	0	0	0	17	0	0	0	0	0	0	0	0	0	0	0	0	0	0	0	0	0	0	0	0	0	0
ASV_694	Bacteria	Bacteroidetes	Bacteroidia	Sphingobacteriales	Sphingobacteriaceae			2	0	0	0	0	50	18	0	0	0	0	0	0	22	0	0	18	0	0	0	0	0	0	0	0	29.1261	11.955	0	12.2993	0	0	0	0	13.4905	0	0	0	0	0	0	0	0
ASV_695	Bacteria	Actinobacteria	Actinobacteria	Corynebacteriales	Nocardiaceae	Rhodococcus		8	0	0	18	0	0	0	0	60	0	0	0	0	0	0	5	0	0	0	19	0	0	0	0	0	0	0	0	0	0	0	0	0	0	0	0	0	0	0	0	0	0
ASV_697	Bacteria	Actinobacteria	Acidimicrobiia	Microtrichales	Ilumatobacteraceae			0	0	0	0	0	0	0	0	0	0	0	0	0	0	0	0	45	35	30	0	0	0	0	0	0	0	0	0	30.6577	15.994	16.1301	0	0	0	0	0	0	0	0	0	0	0
ASV_699	Bacteria	Actinobacteria	Actinobacteria	Corynebacteriales	Nocardiaceae	Williamsia		0	45	12	52	0	0	0	0	0	0	0	0	0	0	0	0	0	0	0	0	0	0	0	0	0	0	0	0	0	0	0	0	0	0	0	0	0	30.1081	8.6026	37.5065	0	0
ASV_700	Bacteria	Actinobacteria	Actinobacteria	Corynebacteriales	Nocardiaceae	Rhodococcus		0	0	0	109	0	0	0	0	0	0	0	0	0	0	0	0	0	0	0	0	0	0	0	0	0	0	0	0	0	0	0	0	0	0	0	0	0	0	0	78.5375	0	0
ASV_701	Bacteria	Patescibacteria	Saccharimonadia	Saccharimonadales	Saccharimonadaceae			0	0	0	0	0	0	0	0	0	109	0	0	0	0	0	0	0	0	0	0	0	61.1952	0	0	0	0	0	0	0	0	0	0	0	0	0	0	0	0	0	0	0	0
ASV_702	Bacteria	Firmicutes	Bacilli	Bacillales	Paenibacillaceae	Paenibacillus		0	0	0	0	0	0	0	0	69	0	39	0	0	0	0	0	0	0	0	0	48.036	0	25.4795	0	0	0	0	0	0	0	0	0	0	0	0	0	0	0	0	0	0	0
ASV_703	Bacteria	Acidobacteria	Blastocatellia_(Subgroup_4)	Blastocatellales	Blastocatellaceae			0	0	0	0	0	0	0	0	0	0	0	0	43	0	0	26	20	0	0	19	0	0	0	0	0	0	0	0	13.6677	0	0	12.1982	43	0	0	19.01	0	0	0	0	0	0
ASV_707	Bacteria	Proteobacteria	Gammaproteobacteria	Betaproteobacteriales	Burkholderiaceae			0	0	0	0	0	0	0	0	0	0	0	0	69	0	0	38	0	0	0	0	0	0	0	0	0	0	0	0	0	0	0	0	69	0	0	27.6406	0	0	0	0	0	0
ASV_708	Bacteria	Deinococcus-Thermus	Deinococci	Deinococcales	Deinococcaceae	Deinococcus		0	0	0	0	0	0	0	0	0	0	0	0	0	72	35	0	0	0	0	0	0	0	0	0	0	0	0	0	0	0	0	0	0	44.1672	26.8298	0	0	0	0	0	0	0
ASV_712	Bacteria	Actinobacteria	Actinobacteria	Propionibacteriales	Nocardioidaceae	Aeromicrobium	Aeromicrobium marinum	0	0	0	0	0	0	0	0	36	70	0	0	0	0	0	0	0	0	0	0	24.9339	39.2322	0	0	0	0	0	0	0	0	0	0	0	0	0	0	0	0	0	0	0	0
ASV_713	Bacteria	Proteobacteria	Gammaproteobacteria	Pseudomonadales	Pseudomonadaceae	Pseudomonas		0	0	0	0	0	0	0	0	0	0	106	0	0	0	0	0	0	0	0	0	0	0	69.3223	0	0	0	0	0	0	0	0	0	0	0	0	0	0	0	0	0	0	0
ASV_714	Bacteria	Patescibacteria	Saccharimonadia	Saccharimonadales				0	0	0	0	0	0	72	0	0	0	0	0	34	0	0	0	0	0	0	0	0	0	0	0	0	0	48.0711	0	0	0	0	0	34	0	0	0	0	0	0	0	0	0
ASV_716	Bacteria	Bacteroidetes	Bacteroidia	Chitinophagales	Chitinophagaceae			0	0	0	0	72	0	30	0	0	0	0	0	3	0	0	0	0	0	0	0	0	0	0	0	50.6396	0	20.03	0	0	0	0	0	3	0	0	0	0	0	0	0	50.2963	0
ASV_718	Bacteria	Proteobacteria	Gammaproteobacteria	Pseudomonadales	Pseudomonadaceae	Pseudomonas		0	0	0	0	0	0	0	0	0	0	0	0	0	0	0	0	0	0	104	0	0	0	0	0	0	0	0	0	0	0	56.1471	0	0	0	0	0	0	0	0	0	0	0
ASV_720	Bacteria	Proteobacteria	Gammaproteobacteria	Xanthomonadales	Xanthomonadaceae	Stenotrophomonas		0	0	103	0	0	0	0	0	0	0	0	0	0	0	0	0	0	0	0	0	0	0	0	0	0	0	0	0	0	0	0	0	0	0	0	0	0	0	73.7107	0	0	0
ASV_722	Bacteria	Bacteroidetes	Bacteroidia	Chitinophagales	Chitinophagaceae	Taibaiella		18	25	14	42	0	0	0	0	0	0	0	0	0	0	0	0	0	0	0	3	0	0	0	0	0	0	0	0	0	0	0	0	0	0	0	0	0	0	0	0	0	0
ASV_723	Bacteria	Actinobacteria	Actinobacteria	Corynebacteriales	Nocardiaceae	Rhodococcus		21	0	0	9	0	0	0	0	11	0	0	0	0	0	0	41	0	0	0	20	0	0	0	0	0	0	0	0	0	0	0	0	0	0	0	0	0	0	0	0	0	0
ASV_725	Bacteria	Chloroflexi	Chloroflexia	Chloroflexales	Roseiflexaceae			0	0	0	0	0	0	0	0	0	0	0	0	49	18	13	22	0	0	0	0	0	0	0	0	0	0	0	0	0	0	0	0	49	11.003	10.019	15.8919	0	0	0	0	0	0
ASV_726	Bacteria	Chloroflexi	Chloroflexia	Chloroflexales	Roseiflexaceae			0	0	0	0	0	0	0	0	0	0	0	0	102	0	0	0	0	0	0	0	0	0	0	0	0	0	0	0	0	0	0	0	102	0	0	0	0	0	0	0	0	0
ASV_727	Bacteria	Bacteroidetes	Bacteroidia	Sphingobacteriales	Sphingobacteriaceae			19	12	0	0	0	21	49	0	0	0	0	0	0	0	0	0	0	0	0	0	0	0	0	0	0	0	0	0	0	0	0	0	0	0	0	0	13.1592	8.11111	0	0	0	12.0881
ASV_729	Bacteria	Deinococcus-Thermus	Deinococci	Deinococcales	Deinococcaceae			0	0	19	0	0	0	0	0	0	0	0	0	0	0	26	0	0	0	0	56	0	0	0	0	0	0	0	0	0	0	0	0	0	0	0	0	0	0	0	0	0	0
ASV_730	Bacteria	Patescibacteria	Saccharimonadia	Saccharimonadales				0	32	0	31	0	0	0	0	0	0	0	0	0	0	37	0	0	0	0	0	0	0	0	0	0	0	0	0	0	0	0	0	0	0	0	0	0	21.2332	0	22.2733	0	0
ASV_731	Bacteria	Proteobacteria	Alphaproteobacteria	Rhizobiales	Devosiaceae	Devosia		0	0	0	0	0	0	14	0	0	0	60	0	0	16	0	0	10	0	0	0	0	0	39.3974	0	0	0	9.33033	0	6.81381	0	0	0	0	9.84785	0	0	0	0	0	0	0	0
ASV_732	Bacteria	Bacteroidetes	Bacteroidia	Cytophagales	Hymenobacteraceae	Hymenobacter		0	0	0	0	0	71	0	0	0	0	0	0	0	0	0	0	0	0	0	29	0	0	0	0	0	41.2563	0	0	0	0	0	18.6096	0	0	0	0	0	0	0	0	0	0
ASV_733	Bacteria	Chloroflexi	Chloroflexia	Chloroflexales	Roseiflexaceae			0	0	0	0	0	0	0	0	0	0	0	0	56	25	0	0	0	19	0	0	0	0	0	0	0	0	0	0	0	8.6987	0	0	56	15.3874	0	0	0	0	0	0	0	0
ASV_734	Bacteria	Chloroflexi	Chloroflexia	Chloroflexales	Roseiflexaceae			0	0	0	0	0	0	0	0	0	0	0	0	100	0	0	0	0	0	0	0	0	0	0	0	0	0	0	0	0	0	0	0	100	0	0	0	0	0	0	0	0	0
[truncated: 36 more columns]

## Sheet: Table S2
Supplementary Table 2. Amplicon sequence variants (ASVs) of endophytic fungal communities of Colobanthus quitensis leaves.
Fungal ASVs were identified in C. quitensis leaves collected in open areas (OA samples) of the Antarctic site 1 (S1), site 2 (S2), and site 3 (S3) or inside open-top chambers (OTC samples) that were available in two sites (S2 and S3). Taxonomic annotation (columns B-H), filtered read counts (columns I-AB) rarefied read counts (columns AC-BD), and relative abundances (columns BE-BX) are reported f…
								Fltered read counts																				Rarefied read counts
Fungal amplicon sequence variant ID	Kingdom	Phylum	Class	Order	Family	Genus	Species	S1.OA_R1	S1.OA_R2	S1.OA_R3	S1.OA_R4	S2.OA_R1	S2.OA_R2	S2.OA_R3	S2.OA_R4	S2.OTC_R1	S2.OTC_R2	S2.OTC_R3	S2.OTC_R4	S3.OA_R1	S3.OA_R2	S3.OA_R3	S3.OA_R4	S3.OTC_R1	S3.OTC_R2	S3.OTC_R3	S3.OTC_R4	S2.OTC_R1	S2.OTC_R2	S2.OTC_R3	S2.OTC_R4	S2.OA_R1	S2.OA_R2	S2.OA_R3	S2.OA_R4	S3.OTC_R1	S3.OTC_R2	S3.OTC_R3	S3.OTC_R4	S3.OA_R1	S3.OA_R2	S3.OA_R3	S3.OA_R4	S1.OA_R1	S1.OA_R2	S1.OA_R3	S1.OA_R4	S2.OA_R1	S2.OA_R2
ASV_1	Fungi	Ascomycota	Leotiomycetes	Helotiales	Helotiaceae	Tetracladium		190084	72592	136734	120074	79129	57145	54709	41253	10983	2740	14489	32608	60673	46684	22603	91450	31015	15194	4229	15982	6826.64	2684.86	7019.89	18536.5	69250.3	35858.6	41467.4	39732.7	28873.9	7980.38	3154.38	8958.28	29788.9	27604.6	22603	63065.6	70685.7	71198.5	73070.7	71961.7	69184.4	35928.5
ASV_2	Fungi	Basidiomycota	Tremellomycetes	Tremellales	Bulleribasidiaceae	Vishniacozyma	Vishniacozyma victoriae	4548	1674	2361	6432	5942	22890	20932	18555	39804	39915	85982	70174	28965	40483	26781	8332	40862	110361	73458	53008	24744.9	39111.3	41656.7	39891.9	5199.62	14365.7	15869.7	17871.8	38042.5	57969.9	54814.7	29706.6	14220.6	23940.6	26781	5744.85	1691.76	1641.72	1260.38	3854.18	5193.23	14394.8
ASV_4	Fungi	Basidiomycota	Tremellomycetes	Tremellales	Bulleribasidiaceae	Vishniacozyma	Vishniacozyma victoriae	6699	3282	5378	5626	1304	12522	14914	10740	27969	23842	38976	32193	24478	8676	18084	1198	10413	15812	22083	4296	17385	23361.5	18883.2	18299.1	1141.41	7861.18	11305.9	10344	9695.08	8309.26	16476.2	2407.31	12018	5131.31	18084	826.867	2490.81	3219.15	2874.23	3371.49	1140.38	7874.73
ASV_5	Fungi	Ascomycota	Leotiomycetes	Helotiales	Helotiales_fam_Incertae_sedis			1366	462	344	157	1245	3899	4890	5263	11660	3135	4885	1998	15595	13269	4045	3014	1574	5830	1474	2746	7248.05	3071.82	2366.92	1135.76	1089.53	2446.57	3707.2	5068.95	1465.15	3063.68	1100.55	1537.77	7656.94	7850.12	4045	2078.33	508.055	453.138	183.832	94.4004	1089.13	2452.45
ASV_6	Fungi	Ascomycota	Leotiomycetes	Helotiales	Helotiales_fam_Incertae_sedis			4884	2654	351	686	1253	2181	2416	2454	14360	3742	5633	2192	4305	4196	1016	4767	365	914	293	665	8922.74	3666.38	2729.41	1245.33	1096.37	1368.91	1831.69	2364.02	339.933	480.948	218.589	373.378	2113.9	2481.23	1016	3287.75	1815.07	2602.95	188.355	411.206	1096.07	1371
ASV_8	Fungi	Ascomycota	Dothideomycetes	Pleosporales	Pleosporaceae	Alternaria	Alternaria molesta	20	0	3	0	0	0	9	13	68	7	11	35	31	29	0	53	298	182	36	42429	42.1882	6.87087	5.33734	19.8639	0	0	6.81481	12.5315	277.228	95.7728	26.7437	23780.1	15.2352	17.2112	0	36.5836	618.013	864.96	111.426	427.356	303.786	149.988
ASV_9	Fungi	Ascomycota	Leotiomycetes	Helotiales	Helotiales_fam_Incertae_sedis			2221	972	273	352	440	352	682	448	2523	2209	662	251	6115	7299	1766	2201	624	1418	704	1495	1568.59	2164.48	320.623	142.923	385.054	220.6	516.988	431.719	580.87	746.139	524.717	836.669	3001.97	4315.81	1766	1517.79	825.783	953.024	146.183	210.923	385.199	220.713
ASV_10	Fungi	Ascomycota	Leotiomycetes	Helotiales	Helotiales_fam_Incertae_sedis			33	20	6	3	399	978	1235	1807	10081	1462	2174	610	4211	3927	1039	1718	226	732	176	378	6263.81	1432.53	1053.32	347.125	349.222	614.016	936.117	1739.98	210.673	384.125	131.273	212.631	2067.6	2321.47	1039	1184.59	12.1952	19.6396	3.16116	1.75776	349.074	614.997
ASV_11	Fungi	Ascomycota	Leotiomycetes	Helotiales	Helotiales_fam_Incertae_sedis			498	198	34	0	334	1086	1357	1621	6270	1415	1870	607	5207	5428	1021	1340	225	1015	236	655	3896.29	1386.64	905.916	345.073	292.298	681.079	1028.36	1560.74	209.643	533.174	175.947	367.049	2556.83	3210.49	1021	923.816	184.966	194.188	18.2653	0	291.916	681.731
ASV_12	Fungi	Ascomycota	Leotiomycetes	Helotiales	Helotiales_fam_Incertae_sedis			89	28	0	16	226	969	283	209	1351	202	257	422	3855	3825	995	914	796	1676	389	732	839.052	197.892	124.409	240.125	197.927	607.47	214.832	201.111	741.085	881.335	290.481	409.733	1892.72	2262.2	995	630.227	33.037	27.4565	0	9.73574	197.56	608.981
ASV_13	Fungi	Ascomycota	Leotiomycetes	Helotiales				6157	178	6299	313	392	139	133	94	0	41	61	0	840	428	47	502	0	51	39	103	0	40.2112	29.5706	0	343.021	87.4404	101.083	90.5365	0	26.8348	29.1502	58.041	412.407	252.614	47	346.323	2289.15	174.613	3368.72	187.464	342.588	87.2322
ASV_14	Fungi	Ascomycota	Leotiomycetes	Helotiales	Helotiaceae	Tetracladium		1915	781	1275	1947	862	1648	418	0	194	0	629	0	2607	752	641	528	378	316	201	532	120.777	0	304.734	0	754.278	1034.33	316.677	0	352.047	166.088	149.912	298.065	1279.97	444.859	641	364.496	712.834	765.843	681.519	1166.27	753.549	1035.99
ASV_15	Fungi	Ascomycota	Lecanoromycetes	Peltigerales	Koerberiaceae	Steinera		0	0	0	0	11	13662	0	0	0	0	0	0	0	0	0	0	0	0	0	0	0	0	0	0	9.62763	8576.38	0	0	0	0	0	0	0	0	0	0	0	0	0	0	9.58058	8586.25
ASV_16	Fungi	Ascomycota	Dothideomycetes	Pleosporales	Pleosporaceae	Alternaria	Alternaria molesta	17	16	0	0	0	0	0	0	59	0	0	22	18	34	12	50	200	145	50	11160	36.5566	0	0	12.5536	0	0	0	0	186.126	76.4925	37.3213	6252.65	8.83483	20.018	12	34.4204	0	0	0	0	0	0
ASV_17	Fungi	Basidiomycota	Tremellomycetes	Tremellales	Bulleribasidiaceae	Vishniacozyma	Vishniacozyma victoriae	0	0	0	99	0	437	0	0	505	269	1731	0	863	442	522	0	388	1345	1592	1054	314.465	263.621	838.759	0	0	274.162	0	0	361.113	706.888	1188	591.284	423.735	261.579	522	0	0	0	0	59.3483	0	274.766
ASV_18	Fungi	Basidiomycota	Tremellomycetes	Tremellales	Bulleribasidiaceae	Vishniacozyma	Vishniacozyma victoriae	0	0	0	0	0	0	0	0	52	0	0	0	0	0	0	0	176	267	54	8596	32.2252	0	0	0	0	0	0	0	163.971	139.951	40.2913	4816.4	0	0	0	0	0	14.6196	384.575	8.64464	696.744	1156.9
ASV_20	Fungi	Ascomycota	Leotiomycetes	Helotiales	Helotiales_fam_Incertae_sedis			116	0	46	0	132	1765	1216	689	3313	356	273	180	0	0	45	0	0	0	0	0	2058.63	348.843	132.259	102.801	115.542	1107.2	922.178	663.646	0	0	0	0	0	0	45	0	43.2232	0	24.4835	0	115.455	1109.71
ASV_21	Fungi	Ascomycota	Dothideomycetes	Pleosporales	Phaeosphaeriaceae	Juncaceicola		536	445	463	307	502	74	264	52	163	273	1446	43	1632	505	128	166	238	114	285	151	100.991	267.544	700.533	24.2783	439.118	46.4394	200.013	50.1111	221.652	59.7307	212.76	84.5355	801.159	299.263	128	114.272	199.34	436.42	247.68	183.934	438.991	46.5766
ASV_22	Fungi	Basidiomycota	Tremellomycetes	Tremellales	Bulleribasidiaceae	Vishniacozyma	Vishniacozyma victoriae	0	0	0	0	0	0	0	78	857	2796	3766	0	0	0	0	0	0	0	0	0	532.908	2739.92	1824.59	0	0	0	0	75.1602	0	0	0	0	0	0	0	0	267.897	183.589	169.878	401.721	375.644	215.435
ASV_23	Fungi	Ascomycota	Dothideomycetes	Pleosporales	Massarinaceae	Stagonospora	Stagonospora pseudovitensis	278	0	43	861	64	1120	53	51	1037	24	761	0	708	125	66	51	191	61	611	440	645.382	23.5095	368.434	0	56.0941	703.347	40.2543	49.0801	177.853	31.978	456.028	246.148	347.556	73.9159	66	35.2082	103.408	0	23.2002	515.186	56.0631	703.343
ASV_24	Fungi	Ascomycota	Leotiomycetes	Helotiales	Hyaloscyphaceae	Cistella		71	142	580	8	189	899	706	474	37	0	0	5	728	297	195	1984	38	21	8	0	22.9019	0	0	2.84685	165.15	562.688	535.147	456.447	35.3393	11.037	6.03303	0	357.509	175.785	195	1368.79	26.4124	139.249	310.277	4.83584	165.529	564.19
ASV_25	Fungi	Ascomycota	Leotiomycetes	Helotiales	Hyaloscyphaceae	Gyoerffyella	Gyoerffyella entomobryoides	953	101	9	12	26	4801	11	7	0	47	161	0	0	0	0	0	0	0	0	0	0	46.041	77.964	0	22.8228	3013.09	8.3003	6.74675	0	0	0	0	0	0	0	0	354.653	99.042	4.85085	7.16416	22.8238	3017.49
ASV_26	Fungi	Basidiomycota	Tremellomycetes	Tremellales	Bulleribasidiaceae	Dioszegia	Dioszegia fristingensis	175	89	57	107	122	165	100	127	126	209	776	78	874	400	181	1327	284	168	157	203	78.4014	204.765	376.021	44.2553	106.708	103.304	75.969	122.207	264.237	88.2613	117.104	113.599	429.147	236.939	181	915.811	65.1772	87.2192	30.4474	64.3524	106.888	103.82
ASV_27	Fungi	Ascomycota	Dothideomycetes	Pleosporales	Phaeosphaeriaceae	Juncaceicola		441	401	350	300	429	78	238	0	119	185	816	0	1090	368	124	123	197	84	220	54	73.7538	181.323	395.237	0	375.571	49.2082	180.127	0	183.327	44.2132	164.383	30.004	535.245	217.559	124	84.9219	163.91	393.321	186.859	179.791	374.911	48.7698
ASV_28	Fungi	Basidiomycota	Tremellomycetes	Tremellales	Bulleraceae	Bullera	Bullera crocea	28	13	158	50	13	307	138	164	51	126	41	26	1202	844	352	463	58	79	706	450	31.7107	123.474	19.8919	14.7337	11.4094	192.249	104.477	157.929	53.952	41.5375	526.317	251.853	589.921	499.138	352	319.312	10.3854	12.7187	84.4204	30.004	11.3794	193.388
ASV_29	Fungi	Basidiomycota	Tremellomycetes	Tremellales	Bulleribasidiaceae	Vishniacozyma	Vishniacozyma victoriae	0	0	0	0	0	122	40	93	345	277	832	719	233	347	117	172	377	655	357	380	214.658	271.418	402.918	408.682	0	76.3443	30.3233	89.5856	350.887	344.654	266.179	213.482	114.378	205.087	117	118.723	0	0	0	0	0	76.6647
ASV_30	Fungi	Ascomycota	Dothideomycetes	Pleosporales				245	0	49	762	74	885	49	63	714	0	477	24	482	106	45	48	144	32	346	170	443.506	0	231.148	13.6527	64.9029	555.033	37.031	60.7167	134.13	16.8348	258.559	95.0781	236.628	62.7688	45	33.2202	91.1131	0	26.0511	456.404	64.7057	556.709
ASV_31	Fungi	Basidiomycota	Tremellomycetes	Tremellales	Bulleribasidiaceae	Vishniacozyma	Vishniacozyma victoriae	21	0	0	0	0	106	42	74	142	467	868	1766	121	130	122	23	77	271	19	45	88.2973	457.617	420.599	1005.08	0	66.6557	31.8418	71.2983	71.5536	142.749	14.2392	25.1732	59.4414	77.0521	122	15.8288	7.81181	0	0	0	0	66.6326
ASV_32	Fungi	Basidiomycota	Tremellomycetes	Tremellales	Bulleribasidiaceae	Dioszegia		38	45	12	49	92	246	48	88	483	281	412	764	136	224	55	280	186	301	202	170	300.506	275.34	199.515	434.472	80.4915	154.49	36.2943	84.6717	173.271	158.198	150.711	95.3123	66.7467	132.626	55	192.871	14.1431	44.1141	6.3984	29.1892	80.5516	154.967
ASV_33	Fungi	Basidiomycota	Tremellomycetes	Tremellales	Bulleribasidiaceae	Vishniacozyma	Vishniacozyma victoriae	0	0	0	0	0	0	0	127	216	318	607	1059	205	261	146	0	184	418	300	231	134.202	311.627	294.173	602.777	0	0	0	122.233	171.468	219.389	223.751	129.658	100.6	154.639	146	0	0	0	0	0	0	0
ASV_34	Fungi	Ascomycota	Dothideomycetes	Pleosporales				0	0	0	0	0	0	0	0	0	0	997	0	0	0	200	0	0	633	1578	0	0	0	482.742	0	0	0	0	0	0	333.105	1177.36	0	0	0	200	0	0	0	0	0	0	0
ASV_36	Fungi	Basidiomycota	Agaricomycetes					0	0	0	0	0	18	1843	439	17	0	0	0	10	0	18	0	0	0	0	0	10.5516	0	0	0	0	11.3944	1396.59	422.599	0	0	0	0	4.91091	0	18	0	0	0	0	0	0	11.2603
ASV_37	Fungi	Ascomycota	Dothideomycetes	Pleosporales				0	0	0	0	0	0	0	0	0	0	643	0	0	0	147	0	0	429	962	0	0	0	311.674	0	0	0	0	0	0	225.489	717.28	0	0	0	147	0	0	0	0	0	0	0
ASV_38	Fungi	Basidiomycota	Tremellomycetes	Tremellales	Bulleribasidiaceae	Vishniacozyma	Vishniacozyma victoriae	0	0	0	0	0	98	42	55	0	77	0	0	267	379	131	55	0	134	557	337	0	75.4014	0	0	0	61.4765	31.7738	52.9029	0	70.7598	416.095	188.411	131.056	224.127	131	37.9089	0	0	0	0	0	61.4805
ASV_39	Fungi	Basidiomycota	Tremellomycetes	Tremellales	Bulleribasidiaceae	Vishniacozyma	Vishniacozyma victoriae	37	22	0	0	0	65	24	52	97	282	409	817	112	38	68	0	16	42	11	0	59.998	276.234	198.241	464.65	0	40.7397	18.2072	50.0961	14.8809	21.97	8.17417	0	55.006	22.3614	68	0	21.9269	24.013	0	0	220.631	126.736
ASV_40	Fungi	Ascomycota	Dothideomycetes	Pleosporales	Pleosporaceae	Alternaria	Alternaria molesta	0	0	0	0	0	0	0	0	0	0	0	0	0	0	0	0	0	0	0	1965	0	0	0	0	0	0	0	0	0	0	0	1100.85	0	0	0	0	224.237	190.594	32.8418	67.6056	24.2392	80.6276
ASV_42	Fungi	Ascomycota	Dothideomycetes	Venturiales				314	238	327	112	250	181	119	42	16	24	11	8	53	0	18	114	0	0	4	0	9.90891	23.5215	5.33433	4.58959	219.016	114.076	90.1381	40.5686	0	0	3.02803	0	26.013	0	18	78.1962	116.919	233.368	173.892	67.005	218.457	113.69
ASV_43	Fungi	Ascomycota	Leotiomycetes	Helotiales	Helotiales_fam_Incertae_sedis			989	576	162	54	0	0	0	0	0	0	0	0	0	0	0	0	0	0	0	0	39.4755	36.2352	0	17.8669	0	47.3524	23.4214	0	0	0	0	0	0	0	0	1112.31	367.478	564.783	86.2282	32.3493	0	0
ASV_44	Fungi	Ascomycota	Leotiomycetes	Helotiales	Helotiaceae	Tetracladium		0	0	0	0	0	0	1499	206	0	0	0	0	0	0	0	0	0	0	0	0	0	0	0	0	0	0	1135.57	198.327	0	0	0	0	0	0	0	0	0	0	0	0	0	0
ASV_45	Fungi	Ascomycota	Dothideomycetes	Capnodiales	Mycosphaerellaceae	Zymoseptoria		217	132	60	49	32	11	44	84	59	29	116	0	589	0	36	56	6	36	57	86	36.7327	28.4334	56.1642	0	28.0751	6.87588	33.4434	80.8659	5.59359	18.7708	42.5175	48.1522	289.169	0	36	38.5526	80.5676	129.502	32.0551	29.4074	27.984	6.92292
ASV_46	Fungi	Ascomycota	Dothideomycetes	Pleosporales	Pleosporaceae	Drechslera	Drechslera poae	0	0	0	0	0	0	0	0	0	0	0	0	863	76	379	0	0	0	0	219	0	0	0	0	0	0	0	0	0	0	0	122.584	423.745	45.2272	379	0	0	0	0	0	0	0
ASV_47	Fungi	Ascomycota	Sordariomycetes	Hypocreales	Tilachlidiaceae			493	77	19	318	365	0	72	0	19	29	0	0	0	0	0	93	0	0	0	28	11.7518	28.3974	0	0	319.579	0	54.6496	0	0	0	0	15.7097	0	0	0	64.2993	183.276	75.5566	10.2332	191.019	319.477	0
ASV_48	Fungi	Ascomycota	Dothideomycetes	Pleosporales	Massarinaceae	Stagonospora	Stagonospora pseudovitensis	0	0	0	0	0	1047	28	0	0	0	0	0	239	42	0	0	0	0	0	51	0	0	0	0	0	656.446	21.3233	0	0	0	0	28.5846	117.261	24.7738	0	0	0	0	0	0	0	658.504
ASV_49	Fungi	Basidiomycota	Tremellomycetes	Tremellales	Bulleribasidiaceae	Vishniacozyma	Vishniacozyma victoriae	0	0	0	0	0	173	0	0	0	345	241	0	212	0	287	0	0	0	0	0	0	338.125	116.746	0	0	108.389	0	0	0	0	0	0	104.151	0	287	0	0	0	0	0	0	108.836
ASV_50	Fungi	Basidiomycota	Microbotryomycetes	Leucosporidiales	Leucosporidiaceae	Leucosporidium	Leucosporidium fragarium	0	0	0	0	50	143	75	70	0	0	24	0	367	117	317	0	0	0	0	0	0	0	11.6306	0	43.7948	89.7928	56.7277	67.4354	0	0	0	0	180.223	69.1001	317	0	0	0	0	0	43.8729	90.1802
ASV_52	Fungi	Ascomycota	Dothideomycetes	Pleosporales	Massarinaceae	Stagonospora	Stagonospora pseudovitensis	0	0	0	0	0	859	31	0	0	0	0	0	149	46	0	0	0	0	0	18	0	0	0	0	0	540.068	23.5506	0	0	0	0	10.006	73.1942	27.022	0	0	0	0	0	0	0	539.027
ASV_53	Fungi	Basidiomycota	Tremellomycetes	Tremellales	Tremellaceae	Tremella		0	0	0	0	0	0	326	745	31	0	0	0	0	0	0	0	0	0	0	0	19.3443	0	0	0	0	0	247.014	717.251	0	0	0	0	0	0	0	0	0	0	0	0	0	0
ASV_54	Fungi	Basidiomycota	Microbotryomycetes	Leucosporidiales	Leucosporidiaceae	Leucosporidium	Leucosporidium fragarium	0	0	12	0	0	118	66	58	21	44	0	8	330	90	320	0	0	0	0	0	12.999	43.1782	0	4.57958	0	74.3323	50.026	55.9089	0	0	0	0	162.093	53.2663	320	0	0	0	6.43343	0	0	74.2713
ASV_55	Fungi	Ascomycota	Dothideomycetes	Capnodiales	Neodevriesiaceae	Neodevriesia	Neodevriesia capensis	0	0	0	0	12	47	35	54	72	39	66	159	0	0	0	0	182	216	174	0	44.979	38.2312	31.999	90.3514	10.5015	29.5976	26.6056	51.969	169.368	113.7	129.863	0	0	0	0	0	59.8218	42.015	43.9119	64.7347	117.391	121.914
ASV_56	Fungi	Ascomycota	Leotiomycetes	Helotiales	Helotiaceae	Tetracladium		167	89	0	37	39	70	0	0	0	0	53	262	105	78	63	52	0	0	0	0	0	0	25.6707	148.533	34.2002	43.8438	0	0	0	0	0	0	51.5375	46.1421	63	35.6947	61.952	87.3273	0	22.004	34.1261	43.981
ASV_57	Fungi	Ascomycota	Leotiomycetes	Helotiales	Helotiaceae	Tetracladium		0	0	0	0	0	125	0	0	26	0	791	0	0	0	0	0	0	0	0	0	16.2162	0	383.197	0	0	78.3694	0	0	0	0	0	0	0	0	0	0	682.278	283.775	103.635	90.4344	209.783	372.055
ASV_58	Fungi	Ascomycota	Taphrinomycetes	Taphrinales	Protomycetaceae	Protomyces	Protomyces inouyei	0	0	0	10	35	82	0	65	8	0	0	7	271	109	46	56	9	0	136	30	4.96396	0	0	3.98999	30.7047	51.6617	0	62.5976	8.34935	0	101.503	16.7688	133.01	64.1491	46	38.6466	0	0	0	5.95996	30.6557	51.4074
ASV_59	Fungi	Ascomycota	Taphrinomycetes	Taphrinales	Protomycetaceae	Protomyces	Protomyces inouyei	16	0	0	0	0	82	48	0	0	12	22	0	290	112	28	47	0	0	131	32	0	11.7588	10.6667	0	0	51.4625	36.2783	0	0	0	97.6306	18.027	142.449	66.4084	28	32.3003	5.98298	0	0	0	0	51.8929
ASV_61	Fungi	Ascomycota	Leotiomycetes	Helotiales	Helotiaceae	Tetracladium		0	0	0	0	0	33	419	90	25	0	104	0	23	0	23	0	0	0	0	6	15.4374	0	50.4184	0	0	20.8639	317.683	86.7257	0	0	0	3.35235	11.3163	0	23	0	0	0	0	0	0	20.6707
ASV_62	Fungi	Ascomycota	Leotiomycetes	Helotiales	Hyaloscyphaceae	Catenulifera		116	32	10	113	24	79	12	9	183	57	15	0	0	0	0	0	21	12	0	0	113.533	55.8769	7.27928	0	20.977	49.6016	9.12112	8.69069	19.5556	6.29029	0	0	0	0	0	0	4.13514	37.2853	0	29.4134	18.1111	37.3604
ASV_63	Fungi	Ascomycota	Leotiomycetes	Helotiales				0	0	0	0	0	0	0	0	0	0	0	0	98	531	0	0	0	0	0	37	0	0	0	0	0	0	0	0	0	0	0	20.8428	48.1742	313.961	0	0	0	0	0	0	0	0
ASV_64	Fungi	Ascomycota	Leotiomycetes	Helotiales	Helotiaceae	Tetracladium		0	0	0	0	0	233	0	0	0	0	0	0	238	0	174	0	0	0	0	0	0	0	0	0	0	146.427	0	0	0	0	0	0	116.827	0	174	0	0	0	0	0	0	146.323
ASV_65	Fungi	Ascomycota	Leotiomycetes	Helotiales	Helotiaceae	Tetracladium		0	0	643	0	0	0	0	0	0	0	0	0	0	0	0	0	0	0	0	0	473.663	281.019	70.4635	99.4815	4.18819	3.48649	8.70671	0	124.899	51.3043	59.9229	138.969	25	73.044	37.4725	0	0	0	343.653	0	0	0
ASV_66	Fungi	Ascomycota	Leotiomycetes	Helotiales	Helotiaceae	Tetracladium		147	0	79	0	0	132	143	0	0	0	0	0	63	69	0	0	0	0	0	0	0	0	0	0	0	82.9419	108.315	0	0	0	0	0	30.8909	40.8418	0	0	54.6426	0	42.1341	0	0	82.9389
ASV_67	Fungi	Basidiomycota	Tremellomycetes	Tremellales	Bulleribasidiaceae	Dioszegia	Dioszegia fristingensis	0	0	0	0	0	0	10	13	84	18	31	121	19	50	0	143	38	47	11	46	52.1471	17.6286	15.0631	68.6056	0	0	7.52853	12.5355	35.3684	24.7467	8.18118	25.7668	9.33934	29.7377	0	98.7758	0	0	0	0	0	0
ASV_68	Fungi	Basidiomycota	Agaricomycetes	Agaricales	Tricholomataceae	Arrhenia	Arrhenia chlorocyanea	162	0	39	373	21	0	0	0	0	13	0	0	0	0	0	0	0	0	0	0	45.8629	47.025	40.1271	100.565	54.1461	103.81	62.8288	30.048	86.5546	46.2042	93.8268	312.191	0	93.8619	29.8599	106.177	60.3704	0	20.9289	223.419	18.3744	0
ASV_69	Fungi	Ascomycota	Dothideomycetes	Pleosporales	Melanommataceae			47	0	0	0	0	23	7	30	44	0	0	0	141	33	280	0	0	0	0	0	27.3984	0	0	0	0	14.4364	5.29229	28.8719	0	0	0	0	69.2332	19.5716	280	0	17.5255	0	0	0	0	14.3734
ASV_70	Fungi	Basidiomycota	Tremellomycetes	Tremellales	Bulleribasidiaceae	Vishniacozyma	Vishniacozyma dimennae	0	0	0	0	0	26	0	0	0	41	13	26	40	45	11	9	36	35	242	74	0	40.1692	6.31532	14.7017	0	16.2102	0	0	33.4935	18.3744	180.489	41.3814	19.6356	26.7007	11	6.17117	46.7628	128.002	36.3103	96.1772	73.4334	0
ASV_71	Fungi	Basidiomycota	Tremellomycetes	Tremellales	Bulleribasidiaceae	Dioszegia	Dioszegia fristingensis	0	0	0	0	0	0	0	0	0	6	6	10	44	283	65	9	22	27	65	35	0	5.86887	2.9009	5.7047	0	0	0	0	20.4875	14.1071	48.3133	19.4595	21.6517	167.611	65	6.23123	0	0	0	0	0	0
ASV_74	Fungi	Ascomycota	Leotiomycetes	Helotiales	Helotiaceae	Tetracladium		453	0	0	0	0	0	0	0	0	0	0	0	0	0	0	0	0	0	0	0	124.085	85.6176	82.9269	62.2322	27.5886	0	22.7387	360.203	108.576	67.8809	0	38.4044	0	149.833	0	0	168.027	0	0	0	0	0
ASV_75	Fungi	Ascomycota	Leotiomycetes	Helotiales				0	0	0	0	0	0	0	0	0	0	0	0	195	0	258	0	0	0	0	0	0	0	0	0	0	0	0	0	0	0	0	0	95.7457	0	258	0	0	0	0	0	0	0
ASV_77	Fungi	Basidiomycota	Agaricomycetes	Agaricales	Tricholomataceae	Arrhenia	Arrhenia chlorocyanea	155	44	0	224	0	0	0	0	7	0	0	0	0	0	0	0	0	0	0	0	78.8248	110.868	0	0	0	24.2332	197.913	294.232	0	30.1832	0	41.6577	304	0	196.773	21.2753	57.7568	43.1311	0	134.625	0	0
ASV_78	Fungi	Basidiomycota	Agaricomycetes	Agaricales	Tricholomataceae	Arrhenia		0	0	0	0	374	0	0	0	0	0	0	0	0	0	0	0	0	0	0	0	0	0	0	0	327.142	0	0	0	0	0	0	0	0	0	0	0	0	0	0	0	327.352	0
ASV_79	Fungi	Ascomycota	Leotiomycetes					14	0	0	0	147	92	20	17	0	14	64	0	0	0	0	0	0	0	0	0	0	13.7407	30.958	0	128.632	57.6416	15.1642	16.3574	0	0	0	0	0	0	0	0	5.21622	0	0	0	128.817	57.8809
ASV_80	Fungi	Ascomycota	Dothideomycetes	Pleosporales	Melanommataceae			38	0	0	0	0	0	0	0	0	0	0	0	90	36	189	7	8	0	0	0	0	0	0	0	0	0	0	0	7.46446	0	0	0	44.1852	21.2813	189	4.82382	14.1882	0	0	0	0	0
ASV_81	Fungi	Basidiomycota	Tremellomycetes	Tremellales	Bulleribasidiaceae	Vishniacozyma	Vishniacozyma victoriae	0	0	0	0	0	0	229	139	0	0	0	0	0	0	0	0	0	0	0	0	0	0	0	0	0	0	173.164	133.974	0	0	0	0	0	0	0	0	0	0	0	0	0	0
ASV_82	Fungi	Ascomycota	Leotiomycetes	Helotiales	Helotiaceae	Tetracladium		0	0	0	0	129	90	71	68	0	0	0	0	0	0	0	0	0	0	0	0	0	0	0	0	112.767	56.5325	53.6717	65.4274	0	0	0	0	0	0	0	0	0	0	0	0	112.956	56.5846
ASV_83	Fungi	Ascomycota	Leotiomycetes	Helotiales				0	0	0	0	61	260	21	6	0	0	0	0	0	0	0	0	0	0	0	0	0	0	0	0	53.4194	163.196	15.9299	5.78679	0	0	0	0	0	0	0	0	0	0	0	0	53.3233	163.802
ASV_84	Fungi	Ascomycota	Leotiomycetes	Helotiales	Helotiaceae	Tetracladium		148	0	44	152	0	0	0	0	0	0	0	0	0	0	0	0	0	0	0	0	4.11812	0	0	0	203.412	77.2112	224.716	50.0631	0	0	14.6757	0	0	0	0	27.6346	55.0531	0	23.3844	90.8609	0	0
ASV_87	Fungi	Ascomycota	Leotiomycetes	Helotiales				0	0	0	0	0	0	0	0	0	0	0	0	131	0	194	0	0	0	0	0	0	0	0	0	0	0	0	0	0	0	0	0	64.2563	0	194	0	0	0	0	0	0	0
ASV_88	Fungi	Ascomycota	Lecanoromycetes	Peltigerales	Pannariaceae	Psoroma	Psoroma hypnorum	0	0	0	0	181	0	125	0	0	0	0	0	0	0	0	7	4	0	0	0	0	0	0	0	158.528	0	94.7888	0	3.71371	0	0	0	0	0	0	4.77477	0	0	0	0	158.224	0
ASV_89	Fungi	Ascomycota	Leotiomycetes					0	0	0	0	0	45	0	0	0	0	263	0	0	0	0	0	0	0	0	0	0	0	127.465	0	0	28.1822	0	0	0	0	0	0	0	0	0	0	0	0	10.7027	0	0	509.806
ASV_90	Fungi	Ascomycota	Leotiomycetes	Helotiales	Helotiales_fam_Incertae_sedis			0	0	0	0	0	0	0	0	297	0	0	0	0	0	0	0	0	0	0	0	184.389	0	0	0	0	0	0	0	0	0	0	0	0	0	0	0	28.3323	29.2012	0	0	78.4565	50.5616
ASV_91	Fungi	Ascomycota	Leotiomycetes	Helotiales	Leotiaceae	Gorgomyces		0	0	0	0	8	204	12	17	0	3	9	20	4	0	8	0	8	4	0	0	0	2.92693	4.34034	11.4224	7.00701	127.877	9.03403	16.3864	7.45746	2.12112	0	0	1.96196	0	8	0	0	0	0	0	7.01201	128.74
ASV_92	Fungi	Ascomycota	Leotiomycetes					0	0	0	0	239	46	0	0	0	0	0	0	0	0	0	0	11	0	0	0	0	0	0	0	209.303	28.976	0	0	10.2553	0	0	0	0	0	0	0	0	0	0	0	209.009	28.7968
ASV_94	Fungi	Ascomycota	Leotiomycetes	Helotiales	Helotiaceae			0	0	0	0	0	0	133	44	0	30	0	0	27	32	9	0	0	6	3	0	0	29.3884	0	0	0	0	100.634	42.3744	0	3.14515	2.22623	0	13.2513	19.007	9	0	0	0	0	0	0	0
ASV_95	Fungi	Ascomycota	Dothideomycetes	Pleosporales				21	35	0	19	0	0	0	0	0	0	0	0	0	0	0	0	0	207	0	0	0	0	0	0	0	0	0	0	0	108.582	0	0	0	0	0	0	17.1832	23.2803	36.983	22.984	19.3884	59.5135
ASV_97	Fungi	Ascomycota	Leotiomycetes	Helotiales				26	0	0	0	141	0	21	0	0	19	5	0	0	55	0	0	0	0	0	0	0	18.6346	2.42042	0	123.411	0	15.8859	0	0	0	0	0	0	32.7127	0	0	9.62362	0	0	0	123.183	0
ASV_98	Fungi	Ascomycota	Sordariomycetes	Xylariales	Microdochiaceae	Microdochium	Microdochium phragmitis	0	0	0	0	6	50	0	0	0	0	0	0	60	7	140	0	0	0	0	0	0	0	0	0	5.24224	31.2903	0	0	0	0	0	0	29.4535	4.18218	140	0	0	0	0	0	5.25025	31.4635
ASV_101	Fungi	Ascomycota	Sordariomycetes	Xylariales	Microdochiaceae	Microdochium	Microdochium phragmitis	23	0	219	0	0	0	5	4	0	0	0	0	0	0	0	0	0	0	0	0	0	0	0	0	0	0	0	0	0	0	0	0	0	0	0	0	8.53253	0	117.025	0	0	0
ASV_102	Fungi	Ascomycota	Leotiomycetes					0	0	0	0	104	58	39	26	0	0	0	0	10	0	0	0	0	12	0	0	0	0	0	0	91.1692	36.4484	29.5425	25.034	0	6.26426	0	0	4.91792	0	0	0	0	0	0	0	91.1562	36.4494
ASV_103	Fungi	Ascomycota	Dothideomycetes	Pleosporales	Pleosporaceae	Drechslera	Drechslera poae	0	0	0	0	0	0	0	0	0	0	0	0	0	0	0	0	0	0	0	243	0	0	0	0	0	0	0	0	0	0	0	136.311	0	0	0	0	0	0	0	0	0	0
ASV_105	Fungi	Basidiomycota	Tremellomycetes	Tremellales	Bulleribasidiaceae	Vishniacozyma	Vishniacozyma victoriae	0	0	0	0	0	0	0	0	0	0	241	0	0	0	0	0	0	0	0	0	0	0	116.859	0	0	0	0	0	0	0	0	0	0	0	0	0	0	0	0	0	0	0
ASV_106	Fungi	Ascomycota	Leotiomycetes	Helotiales	Helotiaceae	Tetracladium		0	0	0	0	0	0	0	0	0	0	0	0	237	0	0	0	0	0	0	0	0	0	0	0	0	0	0	0	0	0	0	0	116.404	0	0	0	0	0	0	0	0	0
ASV_110	Fungi	Ascomycota	Lecanoromycetes	Lecanorales				0	0	0	0	0	201	0	11	0	0	0	0	0	0	0	0	0	0	0	0	0	0	0	0	0	125.982	0	10.6006	0	0	0	0	0	0	0	0	0	0	0	0	0	125.986
ASV_113	Fungi	Ascomycota	Dothideomycetes	Acrospermales	Acrospermaceae	Oomyces	Oomyces carneoalbus	0	0	0	0	0	0	0	0	0	0	0	0	0	203	0	0	0	0	0	0	0	0	0	0	0	0	0	0	0	0	0	0	0	119.9	0	0	0	0	0	0	0	0
ASV_122	Fungi	Ascomycota	Dothideomycetes	Capnodiales	Teratosphaeriaceae	Oleoguttula	Oleoguttula mirabilis	0	0	0	0	0	175	0	0	0	0	0	0	0	0	0	0	0	0	0	0	0	0	0	0	0	109.757	0	0	0	0	0	0	0	0	0	0	0	0	0	0	0	110.461
ASV_125	Fungi	Ascomycota	Leotiomycetes	Helotiales	Hyaloscyphaceae	Lachnum		0	0	0	0	128	9	6	6	21	0	0	0	0	0	0	0	0	0	0	0	13.0651	0	0	0	112.2	5.67367	4.59159	5.77678	0	0	0	0	0	0	0	0	0	0	0	0	111.921	5.67267
ASV_130	Fungi	Ascomycota	Eurotiomycetes	Chaetothyriales	Herpotrichiellaceae			0	0	0	0	120	0	0	0	0	0	14	0	0	0	0	0	15	0	0	0	0	0	6.77477	0	104.91	0	0	0	14.01	0	0	0	0	0	0	0	0	0	0	0	104.838	0
ASV_134	Fungi	Basidiomycota	Tremellomycetes	Tremellales	Bulleribasidiaceae	Vishniacozyma	Vishniacozyma victoriae	0	0	0	0	0	0	0	0	139	0	0	0	0	0	0	0	0	0	0	0	86.3964	0	0	0	0	0	0	0	0	0	0	0	0	0	0	0	0	0	0	0	0	0
ASV_141	Fungi	Basidiomycota	Tremellomycetes	Tremellales	Bulleribasidiaceae	Vishniacozyma	Vishniacozyma victoriae	0	0	0	0	0	0	0	0	0	0	0	0	0	0	130	0	0	0	0	0	0	0	0	0	0	0	0	0	0	0	0	0	0	0	130	0	0	0	0	0	0	0
[truncated: 36 more columns]

## Sheet: Table S3
Supplementary Table 3. Summary of amplicon sequencing analysis of endophytic bacterial and fungal communities of Colobanthus quitensis leaves.
Filtered read counts, observed amplicon sequence variants (richness), and Simpson’s index (alpha-diversity) are reported for each replicate (named from R1 to R4) of endophytic bacterial and fungal communities obtained from C. quitensis leaves collected in open areas (OA samples) of the Antarctic site 1 (S1), site 2 (S2) and site 3 (S3) or inside open-top chambers (OTC samples) that were available…
	Bacterial communities			Fungal communities
Sample	Fltered read counts	Observed amplicon sequence variants	Simpson's index	Fltered read counts	Observed amplicon sequence variants	Simpson's index
S1.OA_R1	36002	321	0.984143	225016	43	0.283526
S1.OA_R2	37297	313	0.986671	85338	28	0.273231
S1.OA_R3	34788	324	0.980505	156439	32	0.232916
S1.OA_R4	34495	294	0.976466	139622	31	0.256339
S2.OA_R1	35830	321	0.987027	95646	43	0.310884
S2.OA_R2	43432	328	0.986997	133351	57	0.764381
S2.OA_R3	38048	367	0.989295	110408	54	0.69683
S2.OA_R4	45228	339	0.987173	86894	49	0.70824
S2.OTC_R1	36262	290	0.977819	134648	45	0.834939
S2.OTC_R2	44814	296	0.899259	85420	42	0.696992
S2.OTC_R3	38492	289	0.977082	172734	48	0.691232
S2.OTC_R4	47265	221	0.7607	147214	31	0.675156
S3.OA_R1	25086	265	0.966092	170451	55	0.810834
S3.OA_R2	40921	340	0.987576	141510	46	0.790101
S3.OA_R3	32845	266	0.934575	83687	51	0.774319
S3.OA_R4	34711	273	0.961884	121352	35	0.423986
S3.OTC_R1	36738	308	0.987619	89890	38	0.660309
S3.OTC_R2	54619	246	0.764157	159302	40	0.499331
S3.OTC_R3	46374	228	0.958289	112156	39	0.529985
S3.OTC_R4	39233	305	0.988837	149332	40	0.771314

## Sheet: Table S4
Supplementary Table 4. Factors affecting the richness and alpha-diversity of endophytic bacterial and fungal communities of Colobanthus quitensis leaves.
Generalized linear models (GLMs) were generated on richness (observed amplicon sequence variants) and alpha-diversity (Simpson’s index) data of endophytic bacterial (A and B) and fungal (C and D) communities of C. quitensis leaves collected in open areas (OA samples) of the Antarctic site 1 (S1), site 2 (S2) and site 3 (S3) or inside open-top chambers (OTC samples) that were available in two site…
A								B								C								D
Bacterial richness								Bacterial alpha-diversity								Fungal richness								Fungal alpha-diversity								Significance
																																p value	Code
Generalized linear models (GLMs) on bacterial richness								Generalized linear models (GLMs) on bacterial alpha-diversity								Generalized linear models (GLMs) on fungal richness								Generalized linear models (GLMs) on fungal alpha-diversity								> 0.05	not significative (NS)
Dataset of OA and OTC samples collected from S2 and S3								Dataset of OA and OTC samples collected from S2 and S3								Dataset of OA and OTC samples collected from S2 and S3								Dataset of OA and OTC samples collected from S2 and S3								< 0.05	*
Analysis of Deviance Table	Df	Deviance	Resid. Df	Resid. Dev	P (GLMs)	Significance		Analysis of Deviance Table	Df	Deviance	Resid. Df	Resid. Dev	P (GLMs)	Significance		Analysis of Deviance Table	Df	Deviance	Resid. Df	Resid. Dev	P (GLMs)	Significance		Analysis of Deviance Table	Df	Deviance	Resid. Df	Resid. Dev	P (GLMs)	Significance		< 0.01	**
NULL	15	0.3091						NULL	15	0.105803						NULL	15	0.42737						NULL	15	0.96133						< 0.001	***
Chamber	1	0.073444	14	0.23566	0.02539	*		Chamber	1	0.0166211	14	0.089182	0.1164	NS		Chamber	1	0.142386	14	0.28499	0.008088	**		Chamber	1	0.0009	14	0.96043	0.9013	NS
Chamber:Site	2	0.056559	12	0.1791	0.14601	NS		Chamber:Site	2	0.0023852	12	0.086797	0.8378	NS		Chamber:Site	2	0.019835	12	0.26515	0.613532	NS		Chamber:Site	2	0.082696	12	0.87774	0.4936	NS
Estimated marginal mean (EMM) comparisons of bacterial richness								Estimated marginal mean (EMM) comparisons of bacterial alpha-diversity								Estimated marginal mean (EMM) comparisons of fungal richness								Estimated marginal mean (EMM) comparisons of fungal alpha-diversity
Dataset of OA and OTC samples collected from S2 and S3								Dataset of OA and OTC samples collected from S2 and S3								Dataset of OA and OTC samples collected from S2 and S3								Dataset of OA and OTC samples collected from S2 and S3
Chamber	response	SE	df	lower.CL	upper.CL	.group		Chamber	response	SE	df	lower.CL	upper.CL	.group		Chamber	response	SE	df	lower.CL	upper.CL	.group		Chamber	response	SE	df	lower.CL	upper.CL	.group
OTC	272	11.8	13	249	300	a		OTC	0.914	0.0259	13	0.862	0.974	a		IN	40.3	1.95	13	36.5	45	a		OTC	0.66	0.0562	13	0.557	0.809	a
OA	311	13.6	13	285	344	b		OA	0.975	0.0276	13	0.919	1.039	a		OUT	48.7	2.35	13	44.1	54.3	b		OA	0.67	0.0571	13	0.566	0.821	a
Estimated marginal mean (EMM) comparisons of bacterial richness for each site								Estimated marginal mean (EMM) comparisons of bacterial alpha-diversity for each site								Estimated marginal mean (EMM) comparisons of fungal richness for each site								Estimated marginal mean (EMM) comparisons of fungal alpha-diversity for each site
Dataset of OA and OTC samples collected from S2 and S3								Dataset of OA and OTC samples collected from S2 and S3								Dataset of OA and OTC samples collected from S2 and S3								Dataset of OA and OTC samples collected from S2 and S3
Site S2								Site S2								Site S2								Site S2
Chamber	response	SE	df	lower.CL	upper.CL	.group		Chamber	response	SE	df	lower.CL	upper.CL	.group		Chamber	response	SE	df	lower.CL	upper.CL	.group		Chamber	response	SE	df	lower.CL	upper.CL	.group
OTC	284	15.1	13	255	321	a		OTC	0.915	0.0314	13	0.852	0.988	a		OTC	41.6	2.42	13	37	47.6	a		OTC	0.667	0.0697	13	0.544	0.862	a
OA	328	18.1	13	293	372	b		OA	0.976	0.0342	13	0.907	1.056	a		OA	50.6	3.12	13	44.7	58.4	b		OA	0.677	0.0712	13	0.552	0.876	a
Site S3								Site S3								Site S3								Site S3
Chamber	response	SE	df	lower.CL	upper.CL	.group		Chamber	response	SE	df	lower.CL	upper.CL	.group		Chamber	response	SE	df	lower.CL	upper.CL	.group		Chamber	response	SE	df	lower.CL	upper.CL	.group
OTC	261	13.4	13	235	293	a		OTC	0.913	0.0313	13	0.85	0.986	a		OTC	39.1	2.21	13	34.8	44.5	a		OTC	0.653	0.0677	13	0.533	0.841	a
OA	297	16	13	266	336	b		OA	0.974	0.0341	13	0.905	1.054	a		OA	46.9	2.83	13	41.5	53.9	b		OA	0.662	0.0691	13	0.541	0.855	a
Generalized linear models (GLMs) on bacterial richness								Generalized linear models (GLMs) on bacterial alpha-diversity								Generalized linear models (GLMs) on fungal richness								Generalized linear models (GLMs) on fungal alpha-diversity
Dataset of OA samples collected from S1, S2 and S3								Dataset of OA samples collected from S1, S2 and S3								Dataset of OA samples collected from S1, S2 and S3								Dataset of OA samples collected from S1, S2 and S3
Analysis of Deviance Table	Df	Deviance	Resid. Df	Resid. Dev	P (GLMs)	Significance		Analysis of Deviance Table	Df	Deviance	Resid. Df	Resid. Dev	P (GLMs)	Significance		Analysis of Deviance Table	Df	Deviance	Resid. Df	Resid. Dev	P (GLMs)	Significance		Analysis of Deviance Table	Df	Deviance	Resid. Df	Resid. Dev	P (GLMs)	Significance
NULL	11	0.116779						NULL	11	0.0030624						NULL	11	0.63842						NULL	11	2.78998
Site	2	0.056464	9	0.060315	0.0186	*		Site	2	0.0014561	9	0.0016064	0.0167	*		Site	2	0.37457	9	0.26385	0.001615	**		Site	2	2.0421	9	0.74793	9.521e-08	***
Estimated marginal mean (EMM) comparisons of bacterial richness								Estimated marginal mean (EMM) comparisons of bacterial alpha-diversity								Estimated marginal mean (EMM) comparisons of fungal richness								Estimated marginal mean (EMM) comparisons of fungal alpha-diversity
Dataset of OA samples collected from S1, S2 and S3								Dataset of OA samples collected from S1, S2 and S3								Dataset of OA samples collected from S1, S2 and S3								Dataset of OA samples collected from S1, S2 and S3
Site	response	SE	df	lower.CL	upper.CL	.group		Site	response	SE	df	lower.CL	upper.CL	.group		Site	response	SE	df	lower.CL	upper.CL	.group		Site	response	SE	df	lower.CL	upper.CL	.group
S1	313	13.2	9	286	346	ab		S1	0.982	0.00655	9	0.967	0.997	ab		S1	33.4	2.85	9	28	41.5	a		S1	0.261	0.0329	9	0.204	0.365	a
S2	338	14.2	9	309	374	b		S2	0.988	0.00659	9	0.973	1.003	b		S2	50.7	4.33	9	42.5	62.9	b		S2	0.62	0.0779	9	0.483	0.866	b
S3	286	12	9	261	316	a		S3	0.963	0.00642	9	0.948	0.977	a		S3	46.7	3.99	9	39.2	57.9	b		S3	0.7	0.0879	9	0.545	0.978	b

## Sheet: Table S5
Supplementary Table 5. Factors affecting the beta-diversity of endophytic bacterial and fungal communities of Colobanthus quitensis leaves.
A permutational multivariate analysis of variance (PERMANOVA) was carried out using Bray-Curtis dissimilarities on endophytic bacterial (A and B) and fungal (B and C) communities of C. quitensis leaves collected in open areas (OA samples) of the Antarctic site 1 (S1), site 2 (S2) and site 3 (S3) or inside open-top chambers (OTC samples) that were available in two sites (S2 and S3), in order to as…
A
PERMANOVA on bacterial data of IN and OUT samples from S2 and S3									Significance
	Df	SumOfSqs	R2	Contribution (%)	F	Pr(>F)			p value	Code
Site	1	0.4569	0.14118	14.118	2.8568	0.001	***		> 0.05	not significative (NS)
Chamber	1	0.5915	0.18278	18.278	3.6986	0.001	***		< 0.05	*
Site:Chamber	1	0.2686	0.083	8.3	1.6794	0.028	*		< 0.01	**
Residual	12	1.9191	0.59304	59.304					< 0.001	***
Total	15	3.236	1	100
B
PERMANOVA on bacterial data of OUT samples from S1, S2 and S3
	Df	SumOfSqs	R2	Contribution (%)	F	Pr(>F)
Site	2	0.85074	0.42589	42.589	3.3382	0.002	**
Residual	9	1.14682	0.57411	57.411
Total	11	1.99756	1	100
C
PERMANOVA on fungal data of IN and OUT samples from S2 and S3
	Df	SumOfSqs	R2	Contribution (%)	F	Pr(>F)
Site	1	0.06633	0.0402	4.02	1.1833	0.281	NS
Chamber	1	0.78901	0.47819	47.819	14.0755	0.001	***
Site:Chamber	1	0.12199	0.07393	7.393	2.1763	0.106
Residual	12	0.67267	0.40768	40.768
Total	15	1.65	1	100
D
PERMANOVA on bacterial fungal of OUT samples from S1, S2 and S3
	Df	SumOfSqs	R2	Contribution (%)	F	Pr(>F)
Site	2	0.4663	0.56618	56.618	5.8731	0.015	*
Residual	9	0.35728	0.43382	43.382
Total	11	0.82358	1	100

## Sheet: Table S6
Supplementary Table 6. Amplicon sequence variants (ASVs) of endophytic bacteria of Colobanthus quitensis leaves affected by the presence of open-top chambers (A) and by the collection site (B).
Endophytic bacterial ASVs were identified in C. quitensis leaves collected in open areas (OA samples) of the Antarctic site 1 (S1), site 2 (S2), and site 3 (S3) or inside open-top chambers (OTC samples) that were available in two sites (S2 and S3). Indicator taxon analysis with Random Forest models highlighted bacterial ASVs that mainly contributed to the differences between OA and OTC samples co…
A																	B
ASV	OTC	OTC p-value	OA	OA p-value	MeanDecreaseAccuracy	MeanDecreaseAccuracy.pval	MeanDecreaseGini	MeanDecreaseGini.pval	Kingdom	Phylum	Class	Order	Family	Genus	Species		ASV	S1	S1 p-value	S2	S2 p-value	S3	S3 p-value	MeanDecreaseAccuracy	MeanDecreaseAccuracy.pval	MeanDecreaseGini	MeanDecreaseGini.pval	Kingdom	Phylum	Class	Order	Family	Genus	Species
ASV_189	3.85885	0.00990099	3.59372	0.00990099	3.95063	0.00990099	0.127724	0.00990099	Bacteria	Proteobacteria	Alphaproteobacteria	Rhizobiales	Rhizobiaceae	Aureimonas			ASV_150	1.66899	0.039604	2.1153	0.019802	2.143	0.00990099	2.89772	0.00990099	0.0471872	0.00990099	Bacteria	Bacteroidetes	Bacteroidia	Sphingobacteriales	Sphingobacteriaceae	Pedobacter
ASV_129	3.6476	0.00990099	3.54248	0.00990099	3.87199	0.00990099	0.125699	0.00990099	Bacteria	Bacteroidetes	Bacteroidia	Sphingobacteriales	Sphingobacteriaceae	Pedobacter			ASV_25	1.90079	0.00990099	2.45688	0.00990099	1.73466	0.00990099	2.62517	0.00990099	0.0298874	0.039604	Bacteria	Bacteroidetes	Bacteroidia	Sphingobacteriales	Sphingobacteriaceae	Pedobacter
ASV_46	3.34376	0.00990099	2.78346	0.019802	3.52555	0.00990099	0.0895754	0.00990099	Bacteria	Deinococcus-Thermus	Deinococci	Deinococcales	Deinococcaceae	Deinococcus			ASV_566	1.34285	0.0594059	1.0005	0.138614	2.68222	0.00990099	2.59345	0.00990099	0.0360305	0.00990099	Bacteria	Deinococcus-Thermus	Deinococci	Deinococcales	Deinococcaceae	Deinococcus	Deinococcus alpinitundrae
ASV_154	3.31707	0.00990099	2.84566	0.00990099	3.43799	0.00990099	0.063456	0.00990099	Bacteria	Proteobacteria	Gammaproteobacteria	Betaproteobacteriales	Burkholderiaceae				ASV_69	1.84705	0.019802	1.70809	0.00990099	0	0.613861	2.41777	0.00990099	0.0333143	0.019802	Bacteria	Bacteroidetes	Bacteroidia	Sphingobacteriales	Sphingobacteriaceae	Pedobacter
ASV_256	3.2076	0.00990099	3.07899	0.00990099	3.23824	0.00990099	0.0792125	0.00990099	Bacteria	Actinobacteria	Actinobacteria	Propionibacteriales	Nocardioidaceae	Aeromicrobium			ASV_162	1.34285	0.0792079	1.0005	0.287129	1.66899	0.019802	2.41774	0.00990099	0.0326882	0.00990099	Bacteria	Bacteroidetes	Bacteroidia	Sphingobacteriales	Sphingobacteriaceae	Mucilaginibacter
ASV_455	3.12204	0.00990099	2.72814	0.00990099	3.14419	0.00990099	0.0855998	0.00990099	Bacteria	Proteobacteria	Gammaproteobacteria	Betaproteobacteriales	Burkholderiaceae				ASV_199	1.34285	0.0891089	2.40735	0.00990099	0.756145	0.217822	2.35455	0.00990099	0.0376422	0.00990099	Bacteria	Bacteroidetes	Bacteroidia	Sphingobacteriales	Sphingobacteriaceae
ASV_78	2.66933	0.00990099	3.23087	0.00990099	3.13596	0.00990099	0.0698893	0.00990099	Bacteria	Deinococcus-Thermus	Deinococci	Deinococcales	Deinococcaceae	Deinococcus			ASV_196	1.89321	0.00990099	-0.447258	0.643564	2.1153	0.00990099	2.35141	0.00990099	0.0340571	0.00990099	Bacteria	Bacteroidetes	Bacteroidia	Cytophagales	Hymenobacteraceae	Hymenobacter
ASV_314	2.67465	0.00990099	2.7679	0.00990099	3.0685	0.00990099	0.0464635	0.049505	Bacteria	Proteobacteria	Alphaproteobacteria	Acetobacterales	Acetobacteraceae				ASV_166	1.84141	0.00990099	1.84705	0.00990099	0.447258	0.247525	2.26131	0.00990099	0.0352807	0.00990099	Bacteria	Actinobacteria	Actinobacteria	Propionibacteriales	Nocardioidaceae	Nocardioides
ASV_17	3.05703	0.00990099	2.78769	0.00990099	3.06139	0.019802	0.106135	0.00990099	Bacteria	Proteobacteria	Gammaproteobacteria	Betaproteobacteriales	Burkholderiaceae	Janthinobacterium			ASV_341	1.89321	0.029703	1.94512	0.00990099	1.0005	0.227723	2.24825	0.00990099	0.0212744	0.108911	Bacteria	Proteobacteria	Alphaproteobacteria	Sphingomonadales	Sphingomonadaceae	Polymorphobacter
ASV_39	2.67655	0.00990099	2.51886	0.00990099	3.04554	0.00990099	0.0870611	0.00990099	Bacteria	Proteobacteria	Gammaproteobacteria	Betaproteobacteriales	Burkholderiaceae				ASV_128	1.41563	0.029703	1.26593	0.0594059	1.0005	0.29703	2.24168	0.00990099	0.0167501	0.257426	Bacteria	Proteobacteria	Gammaproteobacteria	Betaproteobacteriales	Burkholderiaceae
ASV_47	2.49185	0.00990099	2.78513	0.00990099	2.83602	0.00990099	0.0700275	0.00990099	Bacteria	Proteobacteria	Alphaproteobacteria	Rhizobiales	Rhizobiaceae	Allorhizobium-Neorhizobium-Pararhizobium-Rhizobium			ASV_275	1.0005	0.267327	1.93276	0.00990099	2.18804	0.00990099	2.23136	0.00990099	0.0240393	0.039604	Bacteria	Patescibacteria	Saccharimonadia	Saccharimonadales
ASV_258	2.66925	0.00990099	2.75637	0.00990099	2.78425	0.00990099	0.07406	0.00990099	Bacteria	Proteobacteria	Gammaproteobacteria	Betaproteobacteriales	Burkholderiaceae	Massilia			ASV_207	1.34285	0.0891089	1.0005	0.306931	1.41563	0.0594059	2.22429	0.00990099	0.0136462	0.50495	Bacteria	Bacteroidetes	Bacteroidia	Cytophagales	Spirosomaceae	Dyadobacter
ASV_95	2.60262	0.00990099	2.26979	0.00990099	2.7603	0.00990099	0.0702739	0.00990099	Bacteria	Bacteroidetes	Bacteroidia	Sphingobacteriales	Sphingobacteriaceae	Pedobacter			ASV_401	0	0.80198	2.30022	0.00990099	1.41563	0.039604	2.17939	0.019802	0.0200804	0.029703	Bacteria	Actinobacteria	Actinobacteria	Micrococcales	Microbacteriaceae	Salinibacterium
ASV_586	2.44309	0.019802	2.72819	0.019802	2.70612	0.019802	0.0581929	0.019802	Bacteria	Proteobacteria	Alphaproteobacteria	Acetobacterales	Acetobacteraceae	Roseomonas			ASV_48	1.63518	0.049505	1.38809	0.049505	1.73466	0.019802	2.16399	0.019802	0.0268491	0.0693069	Bacteria	Patescibacteria	Saccharimonadia	Saccharimonadales
ASV_182	2.24168	0.019802	2.3325	0.00990099	2.63398	0.019802	0.0295037	0.0891089	Bacteria	Proteobacteria	Gammaproteobacteria	Betaproteobacteriales	Burkholderiaceae	Duganella			ASV_179	1.0005	0.277228	2.18804	0.00990099	1.34285	0.0594059	2.15736	0.00990099	0.0215414	0.158416	Bacteria	Proteobacteria	Alphaproteobacteria	Rhizobiales	Devosiaceae	Devosia	Devosia psychrophila
ASV_229	2.14694	0.019802	2.36983	0.00990099	2.56027	0.019802	0.0419055	0.0594059	Bacteria	Bacteroidetes	Bacteroidia	Sphingobacteriales	Sphingobacteriaceae	Mucilaginibacter			ASV_114	1.0005	0.267327	1.73466	0.00990099	1.0005	0.227723	2.11584	0.00990099	0.0131703	0.732673	Bacteria	Bacteroidetes	Bacteroidia	Sphingobacteriales	Sphingobacteriaceae	Mucilaginibacter
ASV_62	2.01026	0.049505	2.51005	0.00990099	2.50154	0.00990099	0.0421529	0.0891089	Bacteria	Bacteroidetes	Bacteroidia	Sphingobacteriales	Sphingobacteriaceae	Pedobacter	Pedobacter westerhofensis		ASV_163	1.0005	0.29703	1.73466	0.019802	1.90079	0.00990099	2.08987	0.019802	0.0372984	0.029703	Bacteria	Actinobacteria	Actinobacteria	Micrococcales	Microbacteriaceae	Parafrigoribacterium
ASV_18	2.36048	0.019802	1.94098	0.019802	2.45876	0.019802	0.046356	0.0693069	Bacteria	Patescibacteria	Saccharimonadia	Saccharimonadales					ASV_52	1.0005	0.257426	2.24168	0.00990099	0	0.752475	2.04971	0.00990099	0.0231279	0.158416	Bacteria	Patescibacteria	Saccharimonadia	Saccharimonadales
ASV_143	2.49139	0.019802	2.08138	0.019802	2.45428	0.019802	0.0526738	0.019802	Bacteria	Actinobacteria	Actinobacteria	Micrococcales	Microbacteriaceae				ASV_59	1.0005	0.217822	1.66899	0.00990099	1.66899	0.00990099	2.04519	0.00990099	0.0240073	0.0792079	Bacteria	Bacteroidetes	Bacteroidia	Flavobacteriales	Weeksellaceae	Chryseobacterium
ASV_10	2.47999	0.00990099	2.05931	0.029703	2.4084	0.029703	0.0510842	0.039604	Bacteria	Deinococcus-Thermus	Deinococci	Deinococcales	Deinococcaceae	Deinococcus			ASV_426	1.0005	0.277228	1.66899	0.039604	0	0.722772	1.99571	0.019802	0.0174603	0.227723	Bacteria	Proteobacteria	Gammaproteobacteria	Betaproteobacteriales	Burkholderiaceae	Duganella
ASV_422	2.40215	0.00990099	1.83788	0.019802	2.403	0.019802	0.0546074	0.00990099	Bacteria	Proteobacteria	Alphaproteobacteria	Acetobacterales	Acetobacteraceae	Rhodovastum			ASV_230	1.0005	0.227723	1.84141	0.00990099	-1.0005	0.950495	1.98298	0.00990099	0.0230588	0.049505	Bacteria	Bacteroidetes	Bacteroidia	Flavobacteriales	Flavobacteriaceae	Flavobacterium
ASV_454	1.60799	0.049505	2.15824	0.00990099	2.36296	0.00990099	0.041354	0.029703	Bacteria	Proteobacteria	Gammaproteobacteria	Betaproteobacteriales	Burkholderiaceae	Xylophilus			ASV_85	1.70809	0.00990099	0	0.762376	1.94512	0.00990099	1.97775	0.00990099	0.020963	0.188119	Bacteria	Actinobacteria	Actinobacteria	Micrococcales	Microbacteriaceae	Subtercola	Subtercola boreus
ASV_213	2.06488	0.019802	2.14173	0.019802	2.32855	0.029703	0.0660908	0.00990099	Bacteria	Proteobacteria	Alphaproteobacteria	Sphingomonadales	Sphingomonadaceae	Sphingomonas			ASV_631	1.63518	0.019802	1.0005	0.247525	0	0.792079	1.97775	0.00990099	0.0168508	0.128713	Bacteria	Deinococcus-Thermus	Deinococci	Deinococcales	Deinococcaceae	Deinococcus
ASV_65	2.40698	0.019802	1.54466	0.0594059	2.27313	0.039604	0.071259	0.029703	Bacteria	Proteobacteria	Alphaproteobacteria	Sphingomonadales	Sphingomonadaceae	Sphingomonas			ASV_50	1.0005	0.287129	1.60799	0.019802	0	0.673267	1.97034	0.019802	0.0122615	0.762376	Bacteria	Actinobacteria	Actinobacteria	Micrococcales	Microbacteriaceae	Frondihabitans
ASV_437	1.52931	0.039604	2.0686	0.029703	2.21454	0.039604	0.0501739	0.039604	Bacteria	Armatimonadetes	Armatimonadia	Armatimonadales					ASV_362	1.63518	0.029703	0	0.752475	1.63518	0.019802	1.9634	0.019802	0.0156204	0.435644	Bacteria	Bacteroidetes	Bacteroidia	Cytophagales	Spirosomaceae	Dyadobacter
ASV_227	1.74875	0.029703	1.41563	0.0891089	2.2108	0.019802	0.021294	0.277228	Bacteria	Actinobacteria	Actinobacteria	Micrococcales	Microbacteriaceae				ASV_436	1.34285	0.0693069	0	0.762376	1.73466	0.019802	1.94535	0.019802	0.0120946	0.554455	Bacteria	Bacteroidetes	Bacteroidia	Chitinophagales	Chitinophagaceae
ASV_209	1.41563	0.039604	1.66679	0.029703	2.20267	0.019802	0.0259409	0.019802	Bacteria	Actinobacteria	Actinobacteria	Micrococcales	Microbacteriaceae	Parafrigoribacterium			ASV_299	1.63518	0.019802	0.447258	0.237624	1.34285	0.029703	1.9172	0.019802	0.0225061	0.0693069	Bacteria
ASV_167	1.4405	0.0891089	2.11474	0.00990099	2.19903	0.029703	0.0511133	0.019802	Bacteria	Proteobacteria	Gammaproteobacteria	Xanthomonadales	Rhodanobacteraceae				ASV_11	1.41563	0.0594059	1.60799	0.019802	1.19608	0.0693069	1.89321	0.019802	0.0200367	0.306931	Bacteria	Patescibacteria	Saccharimonadia	Saccharimonadales
ASV_188	2.17253	0.029703	2.08339	0.019802	2.19881	0.019802	0.0509089	0.019802	Bacteria	Proteobacteria	Gammaproteobacteria	Betaproteobacteriales	Burkholderiaceae				ASV_379	1.34285	0.0891089	1.0005	0.207921	1.66899	0.00990099	1.88898	0.019802	0.0233329	0.039604	Bacteria	Patescibacteria	Saccharimonadia	Saccharimonadales
ASV_261	1.98446	0.019802	2.13738	0.00990099	2.19772	0.00990099	0.03796	0.029703	Bacteria	Patescibacteria	Saccharimonadia	Saccharimonadales					ASV_313	0	0.732673	1.34285	0.0792079	1.89321	0.00990099	1.87133	0.039604	0.0242627	0.0693069	Bacteria	Bacteroidetes	Bacteroidia	Chitinophagales	Chitinophagaceae
ASV_570	2.143	0.00990099	1.41563	0.029703	2.16227	0.00990099	0.0215391	0.049505	Bacteria	Proteobacteria	Gammaproteobacteria	Betaproteobacteriales	Burkholderiaceae	Paucibacter			ASV_358	0	0.792079	1.0005	0.247525	1.94512	0.00990099	1.84141	0.00990099	0.00863641	0.643564	Bacteria	Proteobacteria	Alphaproteobacteria	Sphingomonadales	Sphingomonadaceae	Polymorphobacter
ASV_19	1.77455	0.039604	1.97538	0.019802	2.14127	0.039604	0.0424923	0.0891089	Bacteria	Proteobacteria	Gammaproteobacteria	Pseudomonadales	Pseudomonadaceae	Pseudomonas			ASV_347	1.0005	0.207921	1.89321	0.00990099	0	0.712871	1.83544	0.029703	0.0145185	0.207921	Bacteria	Deinococcus-Thermus	Deinococci	Deinococcales	Deinococcaceae	Deinococcus
ASV_190	1.94042	0.049505	1.84141	0.039604	2.13958	0.029703	0.0388766	0.0693069	Bacteria	Actinobacteria	Actinobacteria	Frankiales	Nakamurellaceae	Nakamurella			ASV_353	-0.447258	0.772277	1.66899	0.029703	1.34285	0.0792079	1.82955	0.049505	0.026912	0.029703	Bacteria	Bacteroidetes	Bacteroidia	Sphingobacteriales	Sphingobacteriaceae
ASV_175	1.84705	0.039604	1.38227	0.128713	2.13357	0.029703	0.0256328	0.346535	Bacteria	Proteobacteria	Gammaproteobacteria	Betaproteobacteriales	Burkholderiaceae	Rhizobacter			ASV_132	1.41563	0.0891089	1.63518	0.019802	0.816769	0.158416	1.8018	0.029703	0.0169956	0.534653	Bacteria	Actinobacteria	Actinobacteria	Micrococcales	Microbacteriaceae	Galbitalea
ASV_362	1.21357	0.178218	2.00088	0.029703	2.12083	0.049505	0.0452725	0.0891089	Bacteria	Bacteroidetes	Bacteroidia	Cytophagales	Spirosomaceae	Dyadobacter			ASV_569	1.89321	0.019802	1.0005	0.188119	0	0.772277	1.79033	0.039604	0.0154106	0.0594059	Bacteria	Bacteroidetes	Bacteroidia	Flavobacteriales	Weeksellaceae
ASV_324	1.99074	0.019802	1.63376	0.0594059	2.11871	0.029703	0.0507308	0.019802	Bacteria	Proteobacteria	Gammaproteobacteria	Xanthomonadales	Xanthomonadaceae	Pseudoxanthomonas			ASV_226	1.0005	0.237624	1.0005	0.217822	1.38809	0.029703	1.78614	0.019802	0.0195926	0.138614	Bacteria	Bacteroidetes	Bacteroidia	Cytophagales	Spirosomaceae	Spirosoma
ASV_381	1.82657	0.019802	1.866	0.00990099	2.00301	0.00990099	0.0394971	0.019802	Bacteria	Bacteroidetes	Bacteroidia	Sphingobacteriales	Sphingobacteriaceae	Pedobacter			ASV_263	1.0005	0.247525	1.0005	0.168317	1.0005	0.217822	1.72585	0.029703	0.0165809	0.445545	Bacteria	Bacteroidetes	Bacteroidia	Flavobacteriales	Weeksellaceae	Chryseobacterium	Chryseobacterium frigidisoli
ASV_306	1.73466	0.049505	1.96338	0.039604	1.99989	0.049505	0.0220594	0.118812	Bacteria	Proteobacteria	Gammaproteobacteria	Betaproteobacteriales	Burkholderiaceae				ASV_320	1.66899	0.019802	0	0.70297	0	0.732673	1.72585	0.039604	0.0219616	0.148515	Bacteria	Actinobacteria	Thermoleophilia	Solirubrobacterales	Solirubrobacteraceae	Patulibacter	Patulibacter minatonensis
ASV_72	1.38809	0.118812	1.41563	0.0594059	1.99575	0.049505	0.0168578	0.544554	Bacteria	Patescibacteria	Saccharimonadia	Saccharimonadales					ASV_425	1.0005	0.227723	1.34285	0.049505	0	0.821782	1.72585	0.049505	0.013193	0.227723	Bacteria	Proteobacteria	Alphaproteobacteria	Acetobacterales	Acetobacteraceae	Acidisoma
ASV_208	1.93276	0.049505	1.94098	0.029703	1.98565	0.039604	0.0266441	0.247525	Bacteria	Proteobacteria	Gammaproteobacteria	Betaproteobacteriales	Burkholderiaceae				ASV_560	0	0.782178	1.34285	0.029703	1.0005	0.306931	1.72585	0.029703	0.00621574	0.712871	Bacteria	Actinobacteria	Actinobacteria	Micrococcales	Intrasporangiaceae
ASV_327	2.18847	0.00990099	1.43905	0.0594059	1.97111	0.029703	0.0385962	0.0594059	Bacteria	Bacteroidetes	Bacteroidia	Sphingobacteriales	Sphingobacteriaceae	Pedobacter			ASV_346	1.0005	0.128713	1.0005	0.227723	1.34285	0.019802	1.72045	0.019802	0.00883503	0.435644	Bacteria	Bacteroidetes	Bacteroidia	Cytophagales	Spirosomaceae	Spirosoma
ASV_354	1.80293	0.019802	1.40138	0.0693069	1.97037	0.029703	0.0292555	0.029703	Bacteria	Patescibacteria	Saccharimonadia	Saccharimonadales					ASV_137	1.41563	0.049505	0	0.683168	1.0005	0.277228	1.71752	0.019802	0.00986701	0.772277	Bacteria	Deinococcus-Thermus	Deinococci	Deinococcales	Deinococcaceae	Deinococcus
ASV_11	1.0005	0.0990099	1.94098	0.00990099	1.93722	0.029703	0.0389421	0.029703	Bacteria	Patescibacteria	Saccharimonadia	Saccharimonadales					ASV_304	1.41563	0.039604	1.0005	0.0990099	0	0.851485	1.711	0.00990099	0.0100934	0.128713	Bacteria	Patescibacteria	Saccharimonadia	Saccharimonadales
ASV_265	1.49845	0.0594059	1.41563	0.0693069	1.91478	0.039604	0.0120133	0.306931	Bacteria	Chloroflexi	Chloroflexia	Chloroflexales					ASV_515	1.0005	0.168317	1.0005	0.19802	1.0005	0.158416	1.711	0.029703	0.0159235	0.049505	Bacteria	Proteobacteria	Gammaproteobacteria	Xanthomonadales	Rhodanobacteraceae				Burkholderiaceae	9
ASV_84	1.85741	0.029703	0.906049	0.247525	1.90553	0.039604	0.0325015	0.0792079	Bacteria	Proteobacteria	Deltaproteobacteria	Myxococcales	Haliangiaceae	Haliangium			ASV_570	1.0005	0.237624	1.41563	0.029703	1.26593	0.029703	1.70809	0.039604	0.0220196	0.039604	Bacteria	Proteobacteria	Gammaproteobacteria	Betaproteobacteriales	Burkholderiaceae	Paucibacter			Chitinophagaceae	3
ASV_429	1.34285	0.0693069	1.78854	0.019802	1.87681	0.039604	0.0197874	0.0792079	Bacteria	Proteobacteria	Gammaproteobacteria	Pseudomonadales	Pseudomonadaceae	Pseudomonas	Pseudomonas syringae		ASV_158	1.73466	0.019802	0	0.683168	0	0.633663	1.70495	0.029703	0.0167713	0.118812	Bacteria	Bacteroidetes	Bacteroidia	Sphingobacteriales	Sphingobacteriaceae	Pedobacter	Pedobacter alluvionis		Deinococcaceae	4
ASV_111	1.91354	0.019802	1.02945	0.118812	1.84069	0.039604	0.0697692	0.00990099	Bacteria	Proteobacteria	Alphaproteobacteria	Sphingomonadales	Sphingomonadaceae	Novosphingobium			ASV_301	-1.0005	0.960396	1.34285	0.049505	1.60799	0.00990099	1.70495	0.00990099	0.0118785	0.336634	Bacteria	Bacteroidetes	Bacteroidia	Flavobacteriales	Flavobacteriaceae	Flavobacterium			Flavobacteriaceae	3
ASV_210	1.34285	0.0792079	1.37328	0.0693069	1.80784	0.049505	0.0237992	0.108911	Bacteria	Proteobacteria	Gammaproteobacteria	Pseudomonadales	Pseudomonadaceae	Pseudomonas			ASV_620	0	0.782178	1.66899	0.039604	1.0005	0.237624	1.70495	0.049505	0.0295931	0.00990099	Bacteria	Proteobacteria	Alphaproteobacteria	Sphingomonadales	Sphingomonadaceae	Sphingomonas			Hymenobacteraceae	3
ASV_40	0.739747	0.277228	1.82098	0.049505	1.74372	0.039604	0.0505425	0.0990099	Bacteria	Bacteroidetes	Bacteroidia	Cytophagales	Hymenobacteraceae	Hymenobacter			ASV_627	1.66899	0.00990099	1.0005	0.247525	1.0005	0.237624	1.7002	0.049505	0.0246246	0.019802	Bacteria	Bacteroidetes	Bacteroidia	Flavobacteriales	Flavobacteriaceae	Flavobacterium			Microbacteriaceae	6
ASV_284	1.0005	0.207921	1.40138	0.049505	1.73466	0.039604	0.0112723	0.554455	Bacteria	Proteobacteria	Alphaproteobacteria	Sphingomonadales	Sphingomonadaceae	Rhizorhapis			ASV_546	1.0005	0.217822	1.38809	0.029703	1.66899	0.029703	1.69731	0.039604	0.0107806	0.29703	Bacteria	Chloroflexi	Chloroflexia	Chloroflexales	Roseiflexaceae				Sphingobacteriaceae	10
ASV_356	1.71752	0.039604	1.0005	0.227723	1.68418	0.039604	0.0268493	0.0693069	Bacteria	Deinococcus-Thermus	Deinococci	Deinococcales	Deinococcaceae	Deinococcus			ASV_405	1.0005	0.19802	0	0.70297	1.26593	0.029703	1.69731	0.019802	0.00595357	0.851485	Bacteria	Bacteroidetes	Bacteroidia	Sphingobacteriales	Sphingobacteriaceae	Mucilaginibacter			Sphingomonadaceae	4
ASV_621	1.7002	0.029703	1.38809	0.0693069	1.64846	0.029703	0.0174301	0.138614	Bacteria	Deinococcus-Thermus	Deinococci	Deinococcales	Deinococcaceae	Deinococcus			ASV_366	1.66899	0.029703	0	0.732673	0	0.792079	1.69489	0.029703	0.0215215	0.049505	Bacteria	Bacteroidetes	Bacteroidia	Chitinophagales	Chitinophagaceae				Spirosomaceae	7
ASV_218	1.40138	0.0594059	1.38809	0.0594059	1.63518	0.049505	0.0209695	0.029703	Bacteria	Bacteroidetes	Bacteroidia	Flavobacteriales	Flavobacteriaceae	Flavobacterium			ASV_235	1.0005	0.19802	0	0.821782	1.63518	0.019802	1.69017	0.00990099	0.0157189	0.0594059	Bacteria	Proteobacteria	Gammaproteobacteria	Betaproteobacteriales	Burkholderiaceae	Duganella			Weeksellaceae	4
ASV_433	1.66679	0.029703	1.0005	0.178218	1.61278	0.039604	0.0140494	0.138614	Bacteria	Bacteroidetes	Bacteroidia	Flavobacteriales	Flavobacteriaceae	Flavobacterium			ASV_273	0	0.722772	1.94512	0.019802	1.41563	0.0594059	1.67996	0.049505	0.0218107	0.039604	Bacteria	Actinobacteria	Actinobacteria	Micrococcales	Microbacteriaceae	Parafrigoribacterium			Devosiaceae	2
ASV_323	1.7002	0.019802	0.569895	0.168317	1.45218	0.039604	0.0201244	0.128713	Bacteria	Proteobacteria	Gammaproteobacteria	Betaproteobacteriales	Burkholderiaceae	Polaromonas			ASV_414	1.0005	0.306931	1.0005	0.207921	1.90079	0.00990099	1.67742	0.039604	0.0200579	0.108911	Bacteria	Proteobacteria	Alphaproteobacteria	Rhizobiales	Devosiaceae	Devosia			Acetobacteraceae	1
ASV_542	1.41563	0.039604	1.41563	0.019802	1.41563	0.039604	0.00842762	0.277228	Bacteria	Chloroflexi	Chloroflexia	Chloroflexales	Roseiflexaceae				ASV_399	1.57337	0.00990099	0	0.831683	1.0005	0.138614	1.67567	0.019802	0.0129796	0.039604	Bacteria	Patescibacteria	Saccharimonadia	Saccharimonadales					env.OPS_17	1
ASV_353	1.0005	0.178218	1.26593	0.039604	1.40981	0.019802	0.0129727	0.168317	Bacteria	Bacteroidetes	Bacteroidia	Sphingobacteriales	Sphingobacteriaceae				ASV_31	0	0.712871	1.0005	0.207921	1.66899	0.00990099	1.66679	0.029703	0.0105772	0.742574	Bacteria	Actinobacteria	Actinobacteria	Corynebacteriales	Nocardiaceae	Rhodococcus	Rhodococcus yunnanensis		Intrasporangiaceae	1
ASV_400	1.0005	0.19802	1.41563	0.039604	1.40696	0.049505	0.00887018	0.50495	Bacteria	Patescibacteria	Saccharimonadia	Saccharimonadales					ASV_252	1.41563	0.0594059	1.34285	0.049505	0	0.792079	1.66132	0.019802	0.0201209	0.138614	Bacteria	Bacteroidetes	Bacteroidia	Cytophagales	Spirosomaceae	Dyadobacter			Nocardiaceae	1
ASV_606	1.34285	0.0594059	0	0.752475	1.40696	0.039604	0.00316149	0.742574	Bacteria	Proteobacteria	Deltaproteobacteria	Oligoflexales	0319-6G20				ASV_258	1.66899	0.019802	-0.142859	0.742574	0	0.653465	1.66132	0.039604	0.0152382	0.267327	Bacteria	Proteobacteria	Gammaproteobacteria	Betaproteobacteriales	Burkholderiaceae	Massilia			Nocardioidaceae	1
ASV_697	1.0005	0.158416	1.0005	0.138614	1.38809	0.019802	0.00775776	0.188119	Bacteria	Actinobacteria	Acidimicrobiia	Microtrichales	Ilumatobacteraceae				ASV_173	1.38809	0.0792079	1.0005	0.306931	0	0.653465	1.6509	0.049505	0.0181979	0.326733	Bacteria	Proteobacteria	Gammaproteobacteria	Betaproteobacteriales	Burkholderiaceae				Rhodanobacteraceae	1
ASV_515	1.38809	0.019802	1.0005	0.148515	1.37931	0.039604	0.0062507	0.39604	Bacteria	Proteobacteria	Gammaproteobacteria	Xanthomonadales	Rhodanobacteraceae				ASV_278	0.816769	0.237624	0	0.653465	2.00402	0.00990099	1.64199	0.029703	0.0267529	0.00990099	Bacteria	Bacteroidetes	Bacteroidia	Cytophagales	Hymenobacteraceae	Hymenobacter			Roseiflexaceae	1
ASV_725	1.0005	0.158416	1.41563	0.00990099	1.34285	0.049505	0.0119344	0.148515	Bacteria	Chloroflexi	Chloroflexia	Chloroflexales	Roseiflexaceae				ASV_30	1.60799	0.039604	1.0005	0.148515	1.0005	0.247525	1.64199	0.029703	0.0205301	0.168317	Bacteria	Actinobacteria	Actinobacteria						Saccharimonadaceae	1
																	ASV_412	1.0005	0.227723	1.34285	0.0594059	1.41563	0.049505	1.63518	0.029703	0.0199521	0.148515	Bacteria	Proteobacteria	Gammaproteobacteria	Betaproteobacteriales	Burkholderiaceae				Solirubrobacteraceae	1
																	ASV_395	1.0005	0.128713	1.0005	0.138614	1.63518	0.00990099	1.63376	0.00990099	0.0122122	0.118812	Bacteria	Patescibacteria	Saccharimonadia	Saccharimonadales	Saccharimonadaceae
																	ASV_539	1.63518	0.019802	-0.447258	0.712871	1.26593	0.049505	1.61424	0.00990099	0.0142305	0.267327	Bacteria	Bacteroidetes	Bacteroidia	Sphingobacteriales	env.OPS_17
																	ASV_29	1.0005	0.267327	1.0005	0.29703	1.34285	0.108911	1.54932	0.039604	0.0162312	0.49505	Bacteria	Bacteroidetes	Bacteroidia	Sphingobacteriales	Sphingobacteriaceae	Mucilaginibacter
																	ASV_398	-1.0005	0.891089	1.41563	0.029703	1.63518	0.00990099	1.5279	0.049505	0.0179735	0.356436	Bacteria	Bacteroidetes	Bacteroidia	Cytophagales	Spirosomaceae	Spirosoma
																	ASV_99	1.63518	0.00990099	0	0.732673	1.0005	0.227723	1.4994	0.039604	0.0160684	0.356436	Bacteria	Proteobacteria	Alphaproteobacteria	Sphingomonadales	Sphingomonadaceae	Sphingomonas
																	ASV_176	1.41563	0.039604	1.26593	0.0891089	-1.0005	0.881188	1.46805	0.049505	0.0260213	0.0594059	Bacteria	Bacteroidetes	Bacteroidia	Cytophagales	Hymenobacteraceae	Hymenobacter
																	ASV_73	1.84141	0.00990099	0.632582	0.247525	0	0.60396	1.42229	0.039604	0.0201039	0.188119	Bacteria	Patescibacteria	Saccharimonadia	Saccharimonadales
																	ASV_37	1.0005	0.217822	1.0005	0.29703	0	0.623762	1.41563	0.049505	0.00698794	0.920792	Bacteria	Bacteroidetes	Bacteroidia	Flavobacteriales	Weeksellaceae	Chryseobacterium
																	ASV_519	1.0005	0.217822	1.0005	0.19802	0	0.811881	1.41563	0.049505	0.00649936	0.683168	Bacteria	Proteobacteria	Gammaproteobacteria	Betaproteobacteriales	Burkholderiaceae
																	ASV_265	0	0.831683	1.41563	0.029703	1.41563	0.039604	1.41318	0.039604	0.0173173	0.0990099	Bacteria	Chloroflexi	Chloroflexia	Chloroflexales
																	ASV_39	1.41563	0.039604	0	0.693069	0	0.623762	1.38809	0.039604	0.0115434	0.762376	Bacteria	Proteobacteria	Gammaproteobacteria	Betaproteobacteriales	Burkholderiaceae
																	ASV_121	1.34285	0.0594059	0	0.693069	1.0005	0.118812	1.34285	0.049505	0.00917584	0.742574	Bacteria	Bacteroidetes	Bacteroidia	Cytophagales	Spirosomaceae	Dyadobacter

## Sheet: Table S7
Supplementary Table 7. Differential abundance of bacterial amplicon sequence variants (ASVs) affected by the presence of open-top chambers (A, B) and by the collection site (C).
Endophytic bacterial ASVs were identified in C. quitensis leaves collected in open areas (OA samples) of the Antarctic site 1 (S1), site 2 (S2), and site 3 (S3) or inside open-top chambers (OTC samples) that were available in two sites (S2 and S3). Permutational analysis was carried out on ASVs selected by indicator taxon analysis with Random Forest models (Supplementary Table 6), in order to ide…
A																			B																			C
ASV	Site	t	P-value		Mean OTC	Mean OA	SE OTC	SE OA	Enriched	Kingdom	Phylum	Class	Order	Family	Genus	Species			ASV	Site	t	P-value		Mean OTC	Mean OA	SE OTC	SE OA	Enriched	Kingdom	Phylum	Class	Order	Family	Genus	Species			ASV	F	P.value		Mean.S1	Mean.S2	Mean.S3	SE.S1	SE.S2	SE.S3	Enriched	Kingdom
ASV_10	S2	-2.4368	0.01	*	36.491	487.11	13.604	184.42	OA	Bacteria	Deinococcus-Thermus	Deinococci	Deinococcales	Deinococcaceae	Deinococcus				ASV_129	S3	3.0635	0.02	*	81.458	5.709	24.058	5.709	OTC	Bacteria	Bacteroidetes	Bacteroidia	Sphingobacteriales	Sphingobacteriaceae	Pedobacter				ASV_150	12.604	0.001	**	38.733	67.071	12.702	4.2184	11.51	5.0721	Site 2	Bacteria
ASV_111	S2	3.4176	0.02	*	93.797	23.022	19.083	8.0447	OTC	Bacteria	Proteobacteria	Alphaproteobacteria	Sphingomonadales	Sphingomonadaceae	Novosphingobium				ASV_46	S3	-4.0983	0.024	*	91.773	324.33	25.393	50.746	OA	Bacteria	Deinococcus-Thermus	Deinococci	Deinococcales	Deinococcaceae	Deinococcus				ASV_59	13.431	0.001	**	372.2	98.304	0	89.495	17.322	0	Site 1	Bacteria
ASV_129	S2	1.9591	0.022	*	94.871	0	48.425	0	OTC	Bacteria	Bacteroidetes	Bacteroidia	Sphingobacteriales	Sphingobacteriaceae	Pedobacter				ASV_422	S3	-5.0572	0.024	*	0	14.455	0	2.8584	OA	Bacteria	Proteobacteria	Alphaproteobacteria	Acetobacterales	Acetobacteraceae	Rhodovastum				ASV_25	14.813	0.002	**	57.871	437.6	144.63	25.991	75.975	39.632	Site 2	Bacteria
ASV_422	S2	-5.5603	0.022	*	2.4442	26.773	2.4442	3.6292	OA	Bacteria	Proteobacteria	Alphaproteobacteria	Acetobacterales	Acetobacteraceae	Rhodovastum				ASV_167	S3	-3.0337	0.026	*	3.6116	17.141	2.0867	3.9414	OA	Bacteria	Proteobacteria	Gammaproteobacteria	Xanthomonadales	Rhodanobacteraceae					ASV_566	3.6422	0.002	**	0	0	34.996	0	0	18.337	Site 3	Bacteria
ASV_209	S2	-3.8665	0.022	*	10.303	86.6	10.303	16.829	OA	Bacteria	Actinobacteria	Actinobacteria	Micrococcales	Microbacteriaceae	Parafrigoribacterium				ASV_78	S3	-5.9058	0.028	*	14.453	158.23	11.738	21.329	OA	Bacteria	Deinococcus-Thermus	Deinococci	Deinococcales	Deinococcaceae	Deinococcus				ASV_341	27.508	0.002	**	36.995	8.5863	0	3.9014	5.0661	0	Site 1	Bacteria
ASV_17	S2	-4.7905	0.024	*	82.904	525.59	18.885	90.459	OA	Bacteria	Proteobacteria	Gammaproteobacteria	Betaproteobacteriales	Burkholderiaceae	Janthinobacterium				ASV_189	S3	7.5529	0.03	*	28.604	0	3.7872	0	OTC	Bacteria	Proteobacteria	Alphaproteobacteria	Rhizobiales	Rhizobiaceae	Aureimonas				ASV_163	12.748	0.002	**	55.952	92.292	10.533	13.065	13.209	7.0497	Site 2	Bacteria
ASV_39	S2	-3.9992	0.024	*	23.722	214.13	9.1563	46.723	OA	Bacteria	Proteobacteria	Gammaproteobacteria	Betaproteobacteriales	Burkholderiaceae					ASV_256	S3	3.359	0.03	*	42.115	0	12.538	0	OTC	Bacteria	Actinobacteria	Actinobacteria	Propionibacteriales	Nocardioidaceae	Aeromicrobium				ASV_569	7.407	0.002	**	28.096	0	0	10.323	0	0	Site 1	Bacteria
ASV_47	S2	2.4404	0.024	*	189.62	38.238	61.645	6.9188	OTC	Bacteria	Proteobacteria	Alphaproteobacteria	Rhizobiales	Rhizobiaceae	Allorhizobium-Neorhizobium-Pararhizobium-Rhizobium				ASV_400	S3	-1.7406	0.03	*	0	44.267	0	25.431	OA	Bacteria	Patescibacteria	Saccharimonadia	Saccharimonadales						ASV_158	25.054	0.002	**	90.563	0	8.1967	15.272	0	8.1967	Site 1	Bacteria
ASV_570	S2	-3.1227	0.024	*	0	22.412	0	7.1772	OA	Bacteria	Proteobacteria	Gammaproteobacteria	Betaproteobacteriales	Burkholderiaceae	Paucibacter				ASV_143	S3	2.3609	0.032	*	68.143	0	28.863	0	OTC	Bacteria	Actinobacteria	Actinobacteria	Micrococcales	Microbacteriaceae					ASV_436	14.422	0.004	**	21.684	10.918	0	2.3748	4.3373	0	Site 1	Bacteria
ASV_190	S2	2.6002	0.024	*	49.08	16.86	11.946	3.291	OTC	Bacteria	Actinobacteria	Actinobacteria	Frankiales	Nakamurellaceae	Nakamurella				ASV_381	S3	4.3313	0.032	*	34.156	0	7.8859	0	OTC	Bacteria	Bacteroidetes	Bacteroidia	Sphingobacteriales	Sphingobacteriaceae	Pedobacter				ASV_313	9.4023	0.004	**	19.108	28.887	0	3.41	7.5663	0	Site 2	Bacteria
ASV_429	S2	3.6898	0.024	*	31.967	0	8.6636	0	OTC	Bacteria	Proteobacteria	Gammaproteobacteria	Pseudomonadales	Pseudomonadaceae	Pseudomonas	Pseudomonas syringae			ASV_227	S3	2.1427	0.034	*	54.99	7.2925	21.033	7.2925	OTC	Bacteria	Actinobacteria	Actinobacteria	Micrococcales	Microbacteriaceae					ASV_366	6.5639	0.004	**	59.069	0.32307	0	22.991	0.32307	0	Site 1	Bacteria
ASV_154	S2	-5.1211	0.026	*	13.151	77.346	4.279	11.783	OA	Bacteria	Proteobacteria	Gammaproteobacteria	Betaproteobacteriales	Burkholderiaceae					ASV_362	S3	2.8598	0.034	*	28.107	10.271	5.9924	1.729	OTC	Bacteria	Bacteroidetes	Bacteroidia	Cytophagales	Spirosomaceae	Dyadobacter				ASV_275	72.606	0.005	**	0	71.015	0	0	8.3342	0	Site 2	Bacteria
ASV_314	S2	-4.6885	0.026	*	6.045	32.79	3.6343	4.3967	OA	Bacteria	Proteobacteria	Alphaproteobacteria	Acetobacterales	Acetobacteraceae					ASV_621	S3	-4.2109	0.034	*	2.2205	23.54	1.4588	4.8482	OA	Bacteria	Deinococcus-Thermus	Deinococci	Deinococcales	Deinococcaceae	Deinococcus				ASV_179	9.3879	0.005	**	23.575	8.4862	25.098	3.1113	2.8497	3.0242	Site 3	Bacteria
ASV_65	S2	2.4367	0.026	*	231.13	4.1104	93.153	1.8013	OTC	Bacteria	Proteobacteria	Alphaproteobacteria	Sphingomonadales	Sphingomonadaceae	Sphingomonas				ASV_95	S3	5.2528	0.036	*	111.1	15.116	17.247	6.0377	OTC	Bacteria	Bacteroidetes	Bacteroidia	Sphingobacteriales	Sphingobacteriaceae	Pedobacter				ASV_620	10.021	0.005	**	0	18.544	0	0	5.8579	0	Site 2	Bacteria
ASV_167	S2	-4.7831	0.026	*	19.838	72.483	8.7436	6.6855	OA	Bacteria	Proteobacteria	Gammaproteobacteria	Xanthomonadales	Rhodanobacteraceae					ASV_725	S3	-2.3183	0.036	*	0	21.479	0	9.265	OA	Bacteria	Chloroflexi	Chloroflexia	Chloroflexales	Roseiflexaceae					ASV_278	22.985	0.005	**	7.3641	0	45.19	4.308	0	7.6268	Site 3	Bacteria
ASV_188	S2	-2.8977	0.026	*	0	82.954	0	28.627	OA	Bacteria	Proteobacteria	Gammaproteobacteria	Betaproteobacteriales	Burkholderiaceae					ASV_454	S3	3.3999	0.038	*	22.78	0	6.7001	0	OTC	Bacteria	Proteobacteria	Gammaproteobacteria	Betaproteobacteriales	Burkholderiaceae	Xylophilus				ASV_52	7.4712	0.006	**	189.21	2.9895	245.14	38.839	2.9895	70.263	Site 3	Bacteria
ASV_189	S2	4.5895	0.028	*	88.57	0	19.299	0	OTC	Bacteria	Proteobacteria	Alphaproteobacteria	Rhizobiales	Rhizobiaceae	Aureimonas				ASV_72	S3	-1.868	0.04	*	5.1139	49.053	5.1139	22.959	OA	Bacteria	Patescibacteria	Saccharimonadia	Saccharimonadales						ASV_405	12.135	0.006	**	31.07	2.7533	0	8.0961	2.7533	0	Site 1	Bacteria
ASV_323	S2	-2.3033	0.028	*	0	34.322	0	14.901	OA	Bacteria	Proteobacteria	Gammaproteobacteria	Betaproteobacteriales	Burkholderiaceae	Polaromonas				ASV_17	S3	-2.1919	0.05	.	147.93	330.48	25.238	79.364	OA	Bacteria	Proteobacteria	Gammaproteobacteria	Betaproteobacteriales	Burkholderiaceae	Janthinobacterium				ASV_273	16.836	0.007	**	0	40.666	7.8896	0	4.541	7.8896	Site 2	Bacteria
ASV_256	S2	25.533	0.03	*	46.292	0	1.813	0	OTC	Bacteria	Actinobacteria	Actinobacteria	Propionibacteriales	Nocardioidaceae	Aeromicrobium				ASV_10	S3	-3.268	0.062	.	119.43	1224.6	62.262	332.39	OA	Bacteria	Deinococcus-Thermus	Deinococci	Deinococcales	Deinococcaceae	Deinococcus				ASV_414	14.743	0.007	**	7.0781	0	29.544	5.2198	0	4.6013	Site 3	Bacteria
ASV_84	S2	-3.1392	0.03	*	1.0405	138.69	1.0405	43.838	OA	Bacteria	Proteobacteria	Deltaproteobacteria	Myxococcales	Haliangiaceae	Haliangium				ASV_265	S3	-1.3543	0.078	.	11.183	107.89	6.6138	71.1	OA	Bacteria	Chloroflexi	Chloroflexia	Chloroflexales						ASV_631	8.7773	0.009	**	19.145	1.0993	0	6.1879	1.0993	0	Site 1	Bacteria
ASV_433	S2	-3.7258	0.03	*	0	32.589	0	8.7468	OA	Bacteria	Bacteroidetes	Bacteroidia	Flavobacteriales	Flavobacteriaceae	Flavobacterium				ASV_182	S3	-2.1791	0.08	.	5.4677	36.86	5.4677	13.328	OA	Bacteria	Proteobacteria	Gammaproteobacteria	Betaproteobacteriales	Burkholderiaceae	Duganella				ASV_570	7.22	0.009	**	0	21.972	3.1094	0	7.0052	3.1094	Site 2	Bacteria
ASV_258	S2	-2.0752	0.032	*	0	67.785	0	32.664	OA	Bacteria	Proteobacteria	Gammaproteobacteria	Betaproteobacteriales	Burkholderiaceae	Massilia				ASV_65	S3	2.2139	0.082	.	93.638	33.936	22.251	15.234	OTC	Bacteria	Proteobacteria	Alphaproteobacteria	Sphingomonadales	Sphingomonadaceae	Sphingomonas				ASV_265	2.2951	0.009	**	0	0	107.76	0	0	71.131	Site 3	Bacteria
ASV_40	S2	4.4147	0.032	*	166.91	49.188	23.819	11.986	OTC	Bacteria	Bacteroidetes	Bacteroidia	Cytophagales	Hymenobacteraceae	Hymenobacter				ASV_47	S3	2.4653	0.09	.	187.97	71.847	25.44	39.641	OTC	Bacteria	Proteobacteria	Alphaproteobacteria	Rhizobiales	Rhizobiaceae	Allorhizobium-Neorhizobium-Pararhizobium-Rhizobium				ASV_347	11.301	0.01	*	0	48.868	0	0	14.536	0	Site 2	Bacteria
ASV_46	S2	-3.9813	0.034	*	16.338	129.27	6.1994	27.679	OA	Bacteria	Deinococcus-Thermus	Deinococci	Deinococcales	Deinococcaceae	Deinococcus				ASV_208	S3	-1.7855	0.096	.	8.2207	47.768	6.2666	21.245	OA	Bacteria	Proteobacteria	Gammaproteobacteria	Betaproteobacteriales	Burkholderiaceae					ASV_425	1.4664	0.011	*	0	40.143	0	0	33.15	0	Site 2	Bacteria
ASV_586	S2	4.3335	0.034	*	11.083	1.2565	1.8876	1.2565	OTC	Bacteria	Proteobacteria	Alphaproteobacteria	Acetobacterales	Acetobacteraceae	Roseomonas				ASV_229	S3	1.9394	0.1		58.014	8.6271	24.933	5.1777	OTC	Bacteria	Bacteroidetes	Bacteroidia	Sphingobacteriales	Sphingobacteriaceae	Mucilaginibacter				ASV_73	8.9196	0.011	*	211.67	39.875	10.448	58.414	21.24	10.448	Site 1	Bacteria
ASV_213	S2	4.3316	0.034	*	52.747	4.8566	9.9323	4.8566	OTC	Bacteria	Proteobacteria	Alphaproteobacteria	Sphingomonadales	Sphingomonadaceae	Sphingomonas				ASV_111	S3	2.3495	0.112		82.157	27.907	19.843	11.807	OTC	Bacteria	Proteobacteria	Alphaproteobacteria	Sphingomonadales	Sphingomonadaceae	Novosphingobium				ASV_226	4.7603	0.012	*	12.892	58.6	6.3123	7.4454	20.393	6.3123	Site 2	Bacteria
ASV_324	S2	3.6712	0.034	*	57.581	0	15.684	0	OTC	Bacteria	Proteobacteria	Gammaproteobacteria	Xanthomonadales	Xanthomonadaceae	Pseudoxanthomonas				ASV_314	S3	-1.7545	0.124		0	21.105	0	12.03	OA	Bacteria	Proteobacteria	Alphaproteobacteria	Acetobacterales	Acetobacteraceae					ASV_196	4.1891	0.013	*	2.3423	14.242	36.065	1.5713	5.4876	13.3	Site 3	Bacteria
ASV_353	S2	-1.8752	0.034	*	2.9259	25.694	2.9259	11.784	OA	Bacteria	Bacteroidetes	Bacteroidia	Sphingobacteriales	Sphingobacteriaceae					ASV_455	S3	-2.2198	0.132		0	18.638	0	8.3961	OA	Bacteria	Proteobacteria	Gammaproteobacteria	Betaproteobacteriales	Burkholderiaceae					ASV_379	3.7079	0.015	*	50.847	6.4632	0	24.596	3.8654	0	Site 1	Bacteria
ASV_11	S2	-1.811	0.036	*	13.736	545.5	13.736	293.31	OA	Bacteria	Patescibacteria	Saccharimonadia	Saccharimonadales						ASV_213	S3	1.7686	0.132		26.623	8.9199	4.542	8.9199	OTC	Bacteria	Proteobacteria	Alphaproteobacteria	Sphingomonadales	Sphingomonadaceae	Sphingomonas				ASV_320	6.6575	0.015	*	30.302	11.928	5.0498	6.7057	2.5158	5.0498	Site 1	Bacteria
ASV_437	S2	-2.6194	0.038	*	1.5393	18.709	1.5393	6.3716	OA	Bacteria	Armatimonadetes	Armatimonadia	Armatimonadales						ASV_62	S3	1.9715	0.138		239.21	41.502	95.014	32.079	OTC	Bacteria	Bacteroidetes	Bacteroidia	Sphingobacteriales	Sphingobacteriaceae	Pedobacter	Pedobacter westerhofensis			ASV_37	4.2827	0.015	*	350.42	19.546	46.297	152.58	15.957	11.399	Site 1	Bacteria
ASV_261	S2	-2.9646	0.038	*	2.3969	69.748	2.3969	22.592	OA	Bacteria	Patescibacteria	Saccharimonadia	Saccharimonadales						ASV_188	S3	-2.6722	0.138		0	30.515	0	11.419	OA	Bacteria	Proteobacteria	Gammaproteobacteria	Betaproteobacteriales	Burkholderiaceae					ASV_162	6.685	0.016	*	102.51	56.358	4.7888	31.007	9.3827	4.7888	Site 1	Bacteria
ASV_19	S2	2.4635	0.038	*	517.8	88.878	171.85	28.011	OTC	Bacteria	Proteobacteria	Gammaproteobacteria	Pseudomonadales	Pseudomonadaceae	Pseudomonas				ASV_261	S3	-2.8338	0.138		0	22.9	0	8.0808	OA	Bacteria	Patescibacteria	Saccharimonadia	Saccharimonadales						ASV_519	7.0011	0.017	*	0	28.372	0	0	10.723	0	Site 2	Bacteria
ASV_175	S2	-5.5768	0.038	*	11.797	53.843	4.0908	6.3332	OA	Bacteria	Proteobacteria	Gammaproteobacteria	Betaproteobacteriales	Burkholderiaceae	Rhizobacter				ASV_542	S3	-1.939	0.142		2.5448	34.491	2.5448	16.278	OA	Bacteria	Chloroflexi	Chloroflexia	Chloroflexales	Roseiflexaceae					ASV_69	4.6558	0.018	*	4.279	86.16	43.345	4.279	31.699	7.5941	Site 2	Bacteria
ASV_78	S2	-5.4406	0.04	*	22.048	144.52	6.0357	21.687	OA	Bacteria	Deinococcus-Thermus	Deinococci	Deinococcales	Deinococcaceae	Deinococcus				ASV_354	S3	-2.6524	0.144		0	45.072	0	16.993	OA	Bacteria	Patescibacteria	Saccharimonadia	Saccharimonadales						ASV_199	4.3715	0.018	*	0	64.387	13.015	0	26.763	8.8939	Site 2	Bacteria
ASV_18	S2	-2.3638	0.04	*	28.043	576.11	21.268	230.88	OA	Bacteria	Patescibacteria	Saccharimonadia	Saccharimonadales						ASV_218	S3	2.9071	0.15		69.358	0	23.858	0	OTC	Bacteria	Bacteroidetes	Bacteroidia	Flavobacteriales	Flavobacteriaceae	Flavobacterium				ASV_401	7.419	0.018	*	0	18.694	0	0	6.8632	0	Site 2	Bacteria
ASV_72	S2	-1.8447	0.054	.	20.002	158.8	10.577	74.495	OA	Bacteria	Patescibacteria	Saccharimonadia	Saccharimonadales						ASV_306	S3	-2.06	0.156		5.9775	46.541	3.5226	19.373	OA	Bacteria	Proteobacteria	Gammaproteobacteria	Betaproteobacteriales	Burkholderiaceae					ASV_398	5.4311	0.02	*	7.4192	9.797	31.55	3.0139	4.266	8.3908	Site 3	Bacteria
ASV_143	S2	2.447	0.06	.	100.95	2.8441	39.993	2.8441	OTC	Bacteria	Actinobacteria	Actinobacteria	Micrococcales	Microbacteriaceae					ASV_356	S3	-2.1178	0.16		2.3646	50.687	2.3646	22.694	OA	Bacteria	Deinococcus-Thermus	Deinococci	Deinococcales	Deinococcaceae	Deinococcus				ASV_132	6.8351	0.021	*	45.369	100.41	33.026	3.3788	17.76	15.429	Site 2	Bacteria
ASV_284	S2	2.4396	0.072	.	10.387	2.3071	2.3763	2.3071	OTC	Bacteria	Proteobacteria	Alphaproteobacteria	Sphingomonadales	Sphingomonadaceae	Rhizorhapis				ASV_154	S3	-1.562	0.17		10.412	27.26	4.6705	9.7221	OA	Bacteria	Proteobacteria	Gammaproteobacteria	Betaproteobacteriales	Burkholderiaceae					ASV_230	8.4603	0.024	*	0	38.396	13.787	0	10.036	5.7822	Site 2	Bacteria
ASV_95	S2	1.986	0.09	.	78.823	33.806	20.463	9.7495	OTC	Bacteria	Bacteroidetes	Bacteroidia	Sphingobacteriales	Sphingobacteriaceae	Pedobacter				ASV_19	S3	1.3383	0.176		233.82	90.591	93.127	52.731	OTC	Bacteria	Proteobacteria	Gammaproteobacteria	Pseudomonadales	Pseudomonadaceae	Pseudomonas				ASV_137	6.6242	0.024	*	2.6809	21.939	145.31	2.6809	9.0547	51.219	Site 3	Bacteria
ASV_62	S2	1.7176	0.108		69.095	32.89	20.483	4.9783	OTC	Bacteria	Bacteroidetes	Bacteroidia	Sphingobacteriales	Sphingobacteriaceae	Pedobacter	Pedobacter westerhofensis			ASV_697	S3	2.5075	0.178		15.696	0	6.2596	0	OTC	Bacteria	Actinobacteria	Acidimicrobiia	Microtrichales	Ilumatobacteraceae					ASV_395	3.4293	0.028	*	0	0	69.22	0	0	37.379	Site 3	Bacteria
ASV_455	S2	-2.1699	0.124		0	20.989	0	9.6727	OA	Bacteria	Proteobacteria	Gammaproteobacteria	Betaproteobacteriales	Burkholderiaceae					ASV_39	S3	-1.7867	0.196		93.784	288.6	21.279	106.94	OA	Bacteria	Proteobacteria	Gammaproteobacteria	Betaproteobacteriales	Burkholderiaceae					ASV_114	5.3437	0.029	*	92.705	68.06	24.405	20.031	15.549	5.3526	Site 1	Bacteria
ASV_606	S2	-2.0566	0.128		0	12.811	0	6.2293	OA	Bacteria	Proteobacteria	Deltaproteobacteria	Oligoflexales	0319-6G20					ASV_190	S3	1.3197	0.272		15.571	7.7127	4.524	3.8714	OTC	Bacteria	Actinobacteria	Actinobacteria	Frankiales	Nakamurellaceae	Nakamurella				ASV_539	4.5833	0.03	*	0	5.1026	20.728	0	3.7289	7.9022	Site 3	Bacteria
ASV_327	S2	-1.5795	0.134		6.7785	23.424	6.7785	8.0694	OA	Bacteria	Bacteroidetes	Bacteroidia	Sphingobacteriales	Sphingobacteriaceae	Pedobacter				ASV_327	S3	-1.2243	0.272		11.384	22.478	4.0169	8.1227	OA	Bacteria	Bacteroidetes	Bacteroidia	Sphingobacteriales	Sphingobacteriaceae	Pedobacter				ASV_166	5.3712	0.032	*	34.791	5.0856	44.598	3.7005	3.1669	14.584	Site 3	Bacteria
ASV_356	S2	-1.752	0.138		0	17.924	0	10.23	OA	Bacteria	Deinococcus-Thermus	Deinococci	Deinococcales	Deinococcaceae	Deinococcus				ASV_437	S3	-1.0025	0.368		4.266	9.4825	3.4198	3.9217	OA	Bacteria	Armatimonadetes	Armatimonadia	Armatimonadales						ASV_207	5.3384	0.032	*	48.208	0.72097	16.757	10.42	0.72097	14.793	Site 1	Bacteria
ASV_229	S2	2.9961	0.15		31.2	0	10.414	0	OTC	Bacteria	Bacteroidetes	Bacteroidia	Sphingobacteriales	Sphingobacteriaceae	Mucilaginibacter				ASV_586	S3	1.398	0.406		9.9282	0	7.1017	0	OTC	Bacteria	Proteobacteria	Alphaproteobacteria	Acetobacterales	Acetobacteraceae	Roseomonas				ASV_39	4.4612	0.032	*	11.5	211.1	288.89	6.651	46.168	107.66	Site 3	Bacteria
ASV_454	S2	2.2904	0.156		13.996	0	6.1109	0	OTC	Bacteria	Proteobacteria	Gammaproteobacteria	Betaproteobacteriales	Burkholderiaceae	Xylophilus				ASV_323	S3	-1.5349	0.426		0	7.8641	0	5.1234	OA	Bacteria	Proteobacteria	Gammaproteobacteria	Betaproteobacteriales	Burkholderiaceae	Polaromonas				ASV_346	3.615	0.033	*	0	0	19.276	0	0	10.138	Site 3	Bacteria
ASV_182	S2	-2.7078	0.158		0	11.834	0	4.3702	OA	Bacteria	Proteobacteria	Gammaproteobacteria	Betaproteobacteriales	Burkholderiaceae	Duganella				ASV_324	S3	1.0774	0.432		10.467	0	9.7156	0	OTC	Bacteria	Proteobacteria	Gammaproteobacteria	Xanthomonadales	Xanthomonadaceae	Pseudoxanthomonas				ASV_235	1.5674	0.034	*	0	0	79.068	0	0	63.155	Site 3	Bacteria
ASV_210	S2	-1.8012	0.162		0	15.943	0	8.8512	OA	Bacteria	Proteobacteria	Gammaproteobacteria	Pseudomonadales	Pseudomonadaceae	Pseudomonas				ASV_11	S3	-1.045	0.442		0	1076.9	0	1030.5	OA	Bacteria	Patescibacteria	Saccharimonadia	Saccharimonadales						ASV_546	8.7539	0.036	*	0	0	26.341	0	0	8.9029	Site 3	Bacteria
ASV_515	S2	-1.5558	0.162		1.541	27.195	1.541	16.417	OA	Bacteria	Proteobacteria	Gammaproteobacteria	Xanthomonadales	Rhodanobacteraceae					ASV_210	S3	-1.4092	0.482		0	101.33	0	71.906	OA	Bacteria	Proteobacteria	Gammaproteobacteria	Pseudomonadales	Pseudomonadaceae	Pseudomonas				ASV_31	4.7093	0.045	*	170.5	111.98	76.637	36.232	9.3979	5.5289	Site 1	Bacteria
ASV_362	S2	1.5758	0.176		9.1892	2.9477	3.5698	1.7163	OTC	Bacteria	Bacteroidetes	Bacteroidia	Cytophagales	Spirosomaceae	Dyadobacter				ASV_258	S3	-1.7299	0.484		0	32.366	0	18.71	OA	Bacteria	Proteobacteria	Gammaproteobacteria	Betaproteobacteriales	Burkholderiaceae	Massilia				ASV_30	3.8655	0.047	*	25.709	94.676	166.8	14.899	13.899	58.719	Site 3	Bacteria
ASV_354	S2	-2.0877	0.182		0	16.165	0	7.7431	OA	Bacteria	Patescibacteria	Saccharimonadia	Saccharimonadales						ASV_18	S3	-0.87154	0.534		125.16	304.57	98.412	180.8	OA	Bacteria	Patescibacteria	Saccharimonadia	Saccharimonadales						ASV_176	4.0947	0.055	.	54.709	5.538	16.746	17.775	3.3101	12.635	Site 1	Bacteria
ASV_227	S2	1.5813	0.198		29.412	9.6984	7.8328	9.6984	OTC	Bacteria	Actinobacteria	Actinobacteria	Micrococcales	Microbacteriaceae					ASV_175	S3	-0.59664	0.546		24.413	33.595	11.555	10.166	OA	Bacteria	Proteobacteria	Gammaproteobacteria	Betaproteobacteriales	Burkholderiaceae	Rhizobacter				ASV_515	2.7218	0.058	.	0	26.848	0	0	16.274	0	Site 2	Bacteria
ASV_208	S2	-1.5654	0.264		4.0836	18.498	4.0836	8.2532	OA	Bacteria	Proteobacteria	Gammaproteobacteria	Betaproteobacteriales	Burkholderiaceae					ASV_40	S3	-0.090804	0.874		126.46	130.57	19.29	40.893	OA	Bacteria	Bacteroidetes	Bacteroidia	Cytophagales	Hymenobacteraceae	Hymenobacter				ASV_50	3.3076	0.059	.	46.405	116.06	31.881	17.486	37.119	12.375	Site 2	Bacteria
ASV_306	S2	-1.7002	0.464		0	12.869	0	7.5693	OA	Bacteria	Proteobacteria	Gammaproteobacteria	Betaproteobacteriales	Burkholderiaceae					ASV_429	S3	1	0.938		3.5128	0	3.5128	0	OTC	Bacteria	Proteobacteria	Gammaproteobacteria	Pseudomonadales	Pseudomonadaceae	Pseudomonas	Pseudomonas syringae			ASV_426	4.0936	0.069	.	34.779	0	11.827	12.346	0	8.7598	Site 1	Bacteria
ASV_218	S2	1.102	0.478		39.069	0	35.453	0	OTC	Bacteria	Bacteroidetes	Bacteroidia	Flavobacteriales	Flavobacteriaceae	Flavobacterium				ASV_570	S3	-1	0.988		0	3.0626	0	3.0626	OA	Bacteria	Proteobacteria	Gammaproteobacteria	Betaproteobacteriales	Burkholderiaceae	Paucibacter				ASV_99	2.645	0.114		47.615	8.9822	81.295	9.0487	8.9822	36.366	Site 3	Bacteria
ASV_381	S2	1	0.974		13.798	0	13.798	0	OTC	Bacteria	Bacteroidetes	Bacteroidia	Sphingobacteriales	Sphingobacteriaceae	Pedobacter				ASV_209	S3	-1	1		0	8.3328	0	8.3328	OA	Bacteria	Actinobacteria	Actinobacteria	Micrococcales	Microbacteriaceae	Parafrigoribacterium				ASV_258	2.4185	0.115		0	66.599	32.555	0	31.966	18.811	Site 2	Bacteria
ASV_400	S2	1	1		8.8013	0	8.8013	0	OTC	Bacteria	Patescibacteria	Saccharimonadia	Saccharimonadales						ASV_84	S3	-0.41839	1		3.6484	6.9222	3.6484	6.9222	OA	Bacteria	Proteobacteria	Deltaproteobacteria	Myxococcales	Haliangiaceae	Haliangium				ASV_48	2.6295	0.117		305.72	245.83	0	100.97	140.53	0	Site 1	Bacteria
																			ASV_284	S3	-0.040023	1		11.461	12.028	7.4769	12.028	OA	Bacteria	Proteobacteria	Alphaproteobacteria	Sphingomonadales	Sphingomonadaceae	Rhizorhapis				ASV_121	2.6055	0.12		0	25.609	49.874	0	18.866	18.98	Site 3	Bacteria
																			ASV_433	S3	-1	1		0	1.2728	0	1.2728	OA	Bacteria	Bacteroidetes	Bacteroidia	Flavobacteriales	Flavobacteriaceae	Flavobacterium				ASV_299	1.785	0.142		9.3781	19.048	31.895	2.4629	4.7089	13.646	Site 3	Bacteria
																			ASV_606	S3	-1	1		0	4.285	0	4.285	OA	Bacteria	Proteobacteria	Deltaproteobacteria	Oligoflexales	0319-6G20					ASV_173	2.1258	0.178		48.5	17.294	20.325	7.4843	7.0671	17.662	Site 1	Bacteria
																																						ASV_85	1.9983	0.182		103.74	79.743	31.85	37.46	21.306	12.412	Site 1	Bacteria
																																						ASV_412	1.6578	0.232		22.217	25.014	1.2397	13.879	10.554	1.2397	Site 2	Bacteria
																																						ASV_399	2.7439	0.261		55.234	0	0	33.345	0	0	Site 1	Bacteria
																																						ASV_304	2.8018	0.284		80.333	0	0	47.992	0	0	Site 1	Bacteria
																																						ASV_301	1.303	0.335		30.49	0	44.822	30.49	0	16.64	Site 3	Bacteria
																																						ASV_263	1.1163	0.361		30.966	11.602	25.57	9.1377	6.749	11.803	Site 1	Bacteria
																																						ASV_128	1.0319	0.382		108.7	73.676	29.076	29.896	53.765	29.076	Site 1	Bacteria
																																						ASV_627	1.1179	0.401		13.307	0	10.593	4.5252	0	10.593	Site 1	Bacteria
																																						ASV_252	0.94697	0.409		34.096	16.079	14.749	5.9564	16.079	8.7158	Site 1	Bacteria
																																						ASV_358	0.984	0.45		21.528	24.042	0	21.528	8.3046	0	Site 2	Bacteria
																																						ASV_353	0.72886	0.459		33.193	25.228	0	33.193	11.583	0	Site 1	Bacteria
																																						ASV_560	1.1116	0.549		7.4194	0	12.771	7.4194	0	7.4797	Site 3	Bacteria
																																						ASV_29	0.39898	0.665		206.3	223.81	145.97	60.578	53.908	77.214	Site 2	Bacteria
																																						ASV_362	0.56335	0.694		8.5966	2.8681	10.233	8.5966	1.6706	1.718	Site 3	Bacteria
																																						ASV_11	0.55293	0.881		153.63	538.1	1068.6	123.39	290.03	1022.7	Site 3	Bacteria
[truncated: 6 more columns]

## Sheet: Table S8
Supplementary Table 8. Amplicon sequence variants (ASVs) of endophytic fungi of Colobanthus quitensis leaves affected by the presence of open-top chambers (A) and by the collection site (B).
Endophytic fungal ASVs were identified in C. quitensis leaves collected in open areas (OA samples) of the Antarctic site 1 (S1), site 2 (S2), and site 3 (S3) or inside open-top chambers (OTC samples) that were available in two sites (S2 and S3). Indicator taxon analysis with Random Forest models highlighted fungal ASVs that mainly contributed to the differences between OA and OTC samples collecte…
A																	B
ASV	OTC	OTC p-value	OA	OA p-value	MeanDecreaseAccuracy	MeanDecreaseAccuracy.pval	MeanDecreaseGini	MeanDecreaseGini.pval	Kingdom	Phylum	Class	Order	Family	Genus			ASV	S1	S1 p-value	S2	S2 p-value	S3	S3 p-value	MeanDecreaseAccuracy	MeanDecreaseAccuracy.pval	MeanDecreaseGini	MeanDecreaseGini.pval	Kingdom	Phylum	Class	Order	Family	Genus	Species
ASV_24	7.76409	0.00990099	7.82784	0.00990099	8.1644	0.00990099	0.539478	0.019802	Fungi	Ascomycota	Leotiomycetes	Helotiales	Hyaloscyphaceae	Cistella			ASV_102	3.65242	0.00990099	6.02742	0.029703	3.38383	0.039604	5.98035	0.029703	0.249246	0.049505	Fungi	Ascomycota	Leotiomycetes
ASV_29	7.05213	0.00990099	7.40903	0.00990099	7.79362	0.00990099	0.540907	0.00990099	Fungi	Basidiomycota	Tremellomycetes	Tremellales	Bulleribasidiaceae	Vishniacozyma			ASV_25	3.65143	0.049505	2.4825	0.108911	6.25244	0.00990099	5.6532	0.00990099	0.289654	0.0891089	Fungi	Ascomycota	Leotiomycetes	Helotiales	Hyaloscyphaceae	Gyoerffyella	Gyoerffyella entomobryoides
ASV_2	6.54619	0.00990099	6.5724	0.00990099	7.50663	0.00990099	0.478114	0.00990099	Fungi	Basidiomycota	Tremellomycetes	Tremellales	Bulleribasidiaceae	Vishniacozyma			ASV_28	3.04897	0.029703	3.66918	0.00990099	5.87135	0.00990099	5.64897	0.00990099	0.281203	0.019802	Fungi	Basidiomycota	Tremellomycetes	Tremellales	Bulleraceae	Bullera	Bullera crocea
ASV_13	6.11302	0.00990099	5.43504	0.019802	6.63939	0.00990099	0.39339	0.00990099	Fungi	Ascomycota	Leotiomycetes	Helotiales					ASV_12	4.98243	0.00990099	2.17777	0.0594059	5.14518	0.00990099	5.51938	0.00990099	0.295598	0.00990099	Fungi	Ascomycota	Leotiomycetes	Helotiales	Helotiales_fam_Incertae_sedis
ASV_50	5.48953	0.019802	5.14189	0.029703	5.82514	0.029703	0.296753	0.029703	Fungi	Basidiomycota	Microbotryomycetes	Leucosporidiales	Leucosporidiaceae	Leucosporidium			ASV_11	5.8539	0.00990099	2.0862	0.138614	3.44116	0.019802	5.39393	0.00990099	0.248694	0.029703	Fungi	Ascomycota	Leotiomycetes	Helotiales	Helotiales_fam_Incertae_sedis
ASV_1	4.92278	0.029703	4.92658	0.029703	5.55466	0.029703	0.363191	0.029703	Fungi	Ascomycota	Leotiomycetes	Helotiales	Helotiaceae	Tetracladium			ASV_10	5.53231	0.00990099	1.31392	0.227723	3.67357	0.00990099	5.37816	0.00990099	0.24119	0.0693069	Fungi	Ascomycota	Leotiomycetes	Helotiales	Helotiales_fam_Incertae_sedis
ASV_58	4.08223	0.019802	3.89926	0.019802	4.58608	0.019802	0.183834	0.178218	Fungi	Ascomycota	Taphrinomycetes	Taphrinales	Protomycetaceae	Protomyces			ASV_1	5.404	0.00990099	1.3206	0.207921	3.267	0.039604	5.24252	0.00990099	0.261705	0.019802	Fungi	Ascomycota	Leotiomycetes	Helotiales	Helotiaceae	Tetracladium
ASV_33	4.19937	0.019802	3.29212	0.029703	4.4179	0.019802	0.216436	0.0891089	Fungi	Basidiomycota	Tremellomycetes	Tremellales	Bulleribasidiaceae	Vishniacozyma			ASV_71	2.80428	0.029703	2.99821	0.00990099	5.46138	0.00990099	5.2249	0.00990099	0.209771	0.00990099	Fungi	Basidiomycota	Tremellomycetes	Tremellales	Bulleribasidiaceae	Dioszegia	Dioszegia fristingensis
ASV_42	4.04284	0.039604	3.81019	0.029703	4.38703	0.039604	0.260091	0.039604	Fungi	Ascomycota	Dothideomycetes	Venturiales					ASV_83	3.11079	0.019802	5.22559	0.019802	3.27318	0.039604	5.22346	0.019802	0.223469	0.049505	Fungi	Ascomycota	Leotiomycetes	Helotiales
ASV_54	4.11796	0.019802	3.82953	0.029703	4.3862	0.019802	0.210639	0.0594059	Fungi	Basidiomycota	Microbotryomycetes	Leucosporidiales	Leucosporidiaceae	Leucosporidium			ASV_82	3.42155	0.00990099	5.33786	0.029703	2.693	0.0594059	5.12047	0.039604	0.248909	0.039604	Fungi	Ascomycota	Leotiomycetes	Helotiales	Helotiaceae	Tetracladium
ASV_18	3.9276	0.019802	4.06363	0.00990099	4.34616	0.00990099	0.154056	0.019802	Fungi	Basidiomycota	Tremellomycetes	Tremellales	Bulleribasidiaceae	Vishniacozyma			ASV_125	3.14314	0.029703	5.30725	0.019802	3.47053	0.019802	5.11419	0.029703	0.215809	0.029703	Fungi	Ascomycota	Leotiomycetes	Helotiales	Hyaloscyphaceae	Lachnum
ASV_14	3.4252	0.0594059	3.44089	0.039604	3.82256	0.049505	0.254819	0.0990099	Fungi	Ascomycota	Leotiomycetes	Helotiales	Helotiaceae	Tetracladium			ASV_43	5.1012	0.00990099	2.83982	0.0594059	2.46723	0.029703	4.94331	0.00990099	0.204736	0.00990099	Fungi	Ascomycota	Leotiomycetes	Helotiales	Helotiales_fam_Incertae_sedis
ASV_55	2.98939	0.0594059	3.94417	0.039604	3.75685	0.049505	0.234435	0.0792079	Fungi	Ascomycota	Dothideomycetes	Capnodiales	Neodevriesiaceae	Neodevriesia			ASV_5	5.74407	0.00990099	-0.507158	0.534653	3.74596	0.019802	4.92788	0.00990099	0.257474	0.029703	Fungi	Ascomycota	Leotiomycetes	Helotiales	Helotiales_fam_Incertae_sedis
ASV_16	3.24991	0.039604	1.63994	0.138614	2.96939	0.049505	0.148699	0.188119	Fungi	Ascomycota	Dothideomycetes	Pleosporales	Pleosporaceae	Alternaria			ASV_79	2.17178	0.108911	5.32558	0.029703	3.23072	0.0594059	4.76376	0.039604	0.231991	0.0693069	Fungi	Ascomycota	Leotiomycetes
ASV_83	2.50079	0.029703	1.66833	0.0891089	2.35026	0.049505	0.095771	0.029703	Fungi	Ascomycota	Leotiomycetes	Helotiales					ASV_29	3.84382	0.029703	1.086	0.19802	4.81968	0.00990099	4.75615	0.019802	0.232494	0.039604	Fungi	Basidiomycota	Tremellomycetes	Tremellales	Bulleribasidiaceae	Vishniacozyma	Vishniacozyma victoriae
																	ASV_26	3.20779	0.0792079	1.03264	0.188119	4.72955	0.00990099	4.50023	0.029703	0.222721	0.158416	Fungi	Basidiomycota	Tremellomycetes	Tremellales	Bulleribasidiaceae	Dioszegia	Dioszegia fristingensis
																	ASV_9	1.43775	0.188119	3.16629	0.049505	4.70744	0.029703	4.48582	0.029703	0.207014	0.227723	Fungi	Ascomycota	Leotiomycetes	Helotiales	Helotiales_fam_Incertae_sedis
																	ASV_50	3.49976	0.029703	2.71904	0.049505	-0.277361	0.524752	3.44603	0.019802	0.0975992	0.39604	Fungi	Basidiomycota	Microbotryomycetes	Leucosporidiales	Leucosporidiaceae	Leucosporidium	Leucosporidium fragarium
																	ASV_80	-2.02212	0.980198	3.39034	0.019802	3.56725	0.019802	3.16095	0.019802	0.202885	0.019802	Fungi	Ascomycota	Dothideomycetes	Pleosporales	Melanommataceae
																	ASV_31	2.83982	0.0594059	1.63518	0.108911	1.60564	0.128713	3.13988	0.019802	0.0924448	0.633663	Fungi	Basidiomycota	Tremellomycetes	Tremellales	Bulleribasidiaceae	Vishniacozyma	Vishniacozyma victoriae
																	ASV_38	3.16048	0.039604	-0.333352	0.514851	2.3301	0.049505	3.02685	0.029703	0.146859	0.0891089	Fungi	Basidiomycota	Tremellomycetes	Tremellales	Bulleribasidiaceae	Vishniacozyma	Vishniacozyma victoriae
																	ASV_32	3.42056	0.019802	0.0836245	0.356436	1.83243	0.138614	2.78542	0.049505	0.130558	0.70297	Fungi	Basidiomycota	Tremellomycetes	Tremellales	Bulleribasidiaceae	Dioszegia

## Sheet: Table S9
Supplementary Table 9. Differential abundance of fungal amplicon sequence variants (ASVs) affected by the presence of open-top chambers (A, B) and by the collection site (C).
Endophytic fungal ASVs were identified in C. quitensis leaves collected in open areas (OA samples) of the Antarctic site 1 (S1), site 2 (S2), and site 3 (S3) or inside open-top chambers (OTC samples) that were available in two sites (S2 and S3). Permutational analysis was carried out on ASVs selected by indicator taxon analysis with Random Forest models (Supplementary Table 8), to identify signif…
A																			B																			C
ASV	Site	t	P-value		Mean OTC	Mean OA	SE OTC	SE OA	Enriched	Kingdom	Phylum	Class	Order	Family	Genus	Species			ASV	Site	t	P-value		Mean OTC	Mean OA	SE OTC	SE OA	Enriched	Kingdom	Phylum	Class	Order	Family	Genus	Species			ASV	F	P.value		Mean.S1	Mean.S2	Mean.S3	SE.S1	SE.S2	SE.S3	Enriched	Kingdom
ASV_13	S2	-2.1764	0.022	*	17.433	155.38	10.296	62.544	OA	Fungi	Ascomycota	Leotiomycetes	Helotiales						ASV_29	S3	3.8937	0.016	*	293.59	138.84	33.004	22.145	OTC	Fungi	Basidiomycota	Tremellomycetes	Tremellales	Bulleribasidiaceae	Vishniacozyma	Vishniacozyma victoriae			ASV_28	23.403	0.001	**	34.397	116.71	440.08	17.23	39.603	63.48	Site 3	Fungi
ASV_50	S2	-6.1116	0.024	*	2.9084	64.369	2.9084	9.6267	OA	Fungi	Basidiomycota	Microbotryomycetes	Leucosporidiales	Leucosporidiaceae	Leucosporidium	Leucosporidium fragarium			ASV_18	S3	1.0972	0.024	*	1290.6	0	1176.2	0	OTC	Fungi	Basidiomycota	Tremellomycetes	Tremellales	Bulleribasidiaceae	Vishniacozyma	Vishniacozyma victoriae			ASV_12	11.044	0.001	**	17.611	305.77	1445.1	7.7419	101.1	380.12	Site 3	Fungi
ASV_1	S2	-4.517	0.026	*	8766.6	46580	3406.3	7647	OA	Fungi	Ascomycota	Leotiomycetes	Helotiales	Helotiaceae	Tetracladium				ASV_24	S3	-1.7973	0.032	*	13.127	523.77	7.7516	284.01	OA	Fungi	Ascomycota	Leotiomycetes	Helotiales	Hyaloscyphaceae	Cistella				ASV_29	16.057	0.001	**	0	49.208	138.89	0	20.75	22.271	Site 3	Fungi
ASV_2	S2	4.7889	0.03	*	36349	13325	3906.8	2802	OTC	Fungi	Basidiomycota	Tremellomycetes	Tremellales	Bulleribasidiaceae	Vishniacozyma	Vishniacozyma victoriae			ASV_2	S3	3.3151	0.032	*	45134	17672	6752.1	4799.5	OTC	Fungi	Basidiomycota	Tremellomycetes	Tremellales	Bulleribasidiaceae	Vishniacozyma	Vishniacozyma victoriae			ASV_26	4.6231	0.001	**	61.746	102.18	440.25	11.703	9.6691	166.74	Site 3	Fungi
ASV_29	S2	5.2071	0.032	*	324.69	49.168	48.672	20.753	OTC	Fungi	Basidiomycota	Tremellomycetes	Tremellales	Bulleribasidiaceae	Vishniacozyma	Vishniacozyma victoriae			ASV_16	S3	1.0524	0.032	*	1638.6	18.821	1539.1	5.7413	OTC	Fungi	Ascomycota	Dothideomycetes	Pleosporales	Pleosporaceae	Alternaria	Alternaria molesta			ASV_71	3.1998	0.003	**	0	0	65.075	0	0	36.379	Site 3	Fungi
ASV_33	S2	2.9899	0.034	*	335.45	30.604	97.257	30.604	OTC	Fungi	Basidiomycota	Tremellomycetes	Tremellales	Bulleribasidiaceae	Vishniacozyma	Vishniacozyma victoriae			ASV_14	S3	-2.0681	0.042	*	241.37	682.51	49.48	207.49	OA	Fungi	Ascomycota	Leotiomycetes	Helotiales	Helotiaceae	Tetracladium				ASV_9	10.453	0.004	**	534.08	388.46	2650.3	207.28	61.995	642.77	Site 3	Fungi
ASV_42	S2	-2.7733	0.034	*	10.82	115.7	4.3971	37.563	OA	Fungi	Ascomycota	Dothideomycetes	Venturiales						ASV_13	S3	-2.9381	0.056	.	28.396	264.56	11.792	79.511	OA	Fungi	Ascomycota	Leotiomycetes	Helotiales						ASV_125	1.4444	0.005	**	0	31.98	0	0	26.609	0	Site 2	Fungi
ASV_83	S2	-1.6536	0.042	*	0	59.539	0	36.006	OA	Fungi	Ascomycota	Leotiomycetes	Helotiales						ASV_1	S3	-2.171	0.082	.	12241	35767	5687.5	9224	OA	Fungi	Ascomycota	Leotiomycetes	Helotiales	Helotiaceae	Tetracladium				ASV_79	4.0791	0.005	**	1.2805	54.506	0	1.2805	26.646	0	Site 2	Fungi
ASV_24	S2	-4.6393	0.05	.	6.4767	430.24	5.562	91.173	OA	Fungi	Ascomycota	Leotiomycetes	Helotiales	Hyaloscyphaceae	Cistella				ASV_33	S3	2.0409	0.122		185.96	100.35	22.362	35.49	OTC	Fungi	Basidiomycota	Tremellomycetes	Tremellales	Bulleribasidiaceae	Vishniacozyma	Vishniacozyma victoriae			ASV_102	8.5544	0.006	**	0	45.539	1.2267	0	15.315	1.2267	Site 2	Fungi
ASV_58	S2	-2.4582	0.136		2.2302	36.202	1.3033	13.758	OA	Fungi	Ascomycota	Taphrinomycetes	Taphrinales	Protomycetaceae	Protomyces	Protomyces inouyei			ASV_42	S3	-1.7722	0.13		0.74975	30.606	0.74975	16.83	OA	Fungi	Ascomycota	Dothideomycetes	Venturiales						ASV_43	4.4513	0.006	**	262.92	0	0	124.62	0	0	Site 1	Fungi
ASV_14	S2	-1.7471	0.19		106.33	526.37	71.973	229.39	OA	Fungi	Ascomycota	Leotiomycetes	Helotiales	Helotiaceae	Tetracladium				ASV_55	S3	2.8396	0.138		103.21	0	36.347	0	OTC	Fungi	Ascomycota	Dothideomycetes	Capnodiales	Neodevriesiaceae	Neodevriesia	Neodevriesia capensis			ASV_83	2.7355	0.008	**	0	59.599	0	0	36.035	0	Site 2	Fungi
ASV_55	S2	1.3731	0.226		51.218	29.66	13.182	8.5292	OTC	Fungi	Ascomycota	Dothideomycetes	Capnodiales	Neodevriesiaceae	Neodevriesia	Neodevriesia capensis			ASV_50	S3	-2.0423	0.14		0	141.5	0	69.285	OA	Fungi	Basidiomycota	Microbotryomycetes	Leucosporidiales	Leucosporidiaceae	Leucosporidium	Leucosporidium fragarium			ASV_82	27.421	0.008	**	0	72.201	0	0	13.788	0	Site 2	Fungi
ASV_54	S2	-1.6033	0.238		15.198	45.029	9.6995	15.879	OA	Fungi	Basidiomycota	Microbotryomycetes	Leucosporidiales	Leucosporidiaceae	Leucosporidium	Leucosporidium fragarium			ASV_54	S3	-1.8947	0.14		0	133.82	0	70.63	OA	Fungi	Basidiomycota	Microbotryomycetes	Leucosporidiales	Leucosporidiaceae	Leucosporidium	Leucosporidium fragarium			ASV_10	10.557	0.009	**	9.2287	910.61	1653.4	4.1648	302.1	318.37	Site 3	Fungi
ASV_16	S2	1.4184	0.476		12.296	0	8.6684	0	OTC	Fungi	Ascomycota	Dothideomycetes	Pleosporales	Pleosporaceae	Alternaria	Alternaria molesta			ASV_58	S3	-1.2184	0.28		31.66	70.534	23.504	21.577	OA	Fungi	Ascomycota	Taphrinomycetes	Taphrinales	Protomycetaceae	Protomyces	Protomyces inouyei			ASV_80	2.229	0.009	**	3.5215	0	64.854	3.5215	0	42.162	Site 3	Fungi
ASV_18	S2	1	1		8.1504	0	8.1504	0	OTC	Fungi	Basidiomycota	Tremellomycetes	Tremellales	Bulleribasidiaceae	Vishniacozyma	Vishniacozyma victoriae																						ASV_1	7.1246	0.017	*	71728	46586	35763	518.46	7621.5	9219.5	Site 1	Fungi
																																						ASV_5	7.1468	0.017	*	309.87	3080.7	5407	100.95	852.94	1412.7	Site 3	Fungi
																																						ASV_38	8.4168	0.017	*	0	36.626	130.98	0	13.731	37.935	Site 3	Fungi
																																						ASV_11	6.343	0.023	*	99.467	891.21	1927.9	52.314	269.7	567.6	Site 3	Fungi
																																						ASV_31	4.423	0.035	*	1.9655	42.457	68.518	1.9655	16.642	21.955	Site 3	Fungi
																																						ASV_50	3.0815	0.058	.	0	64.387	141.55	0	9.7133	69.251	Site 3	Fungi
																																						ASV_32	3.7335	0.065	.	23.464	88.956	111.74	8.3332	24.391	31.988	Site 3	Fungi
																																						ASV_25	0.88961	0.502		116.33	763.87	0	82.299	751.3	0	Site 2	Fungi
[truncated: 6 more columns]

## Sheet: Table S10
Supplementary Table 10. Endophytic bacterial isolates of Colobanthus quitensis leaves.
Endophytic bacterial isolates were selected according to colony morphology for each replicate (named A, B, and C) of C. quitensis leaves collected in open areas (OA samples) of the Antarctic site 1 (S1), site 2 (S2), and site 3 (S3) or inside open-top chambers (OTC samples) that were available in two sites (S2 and S3). Isolates were taxonomically annotated by the amplification of the bacterial 16…
Representative Colobanthus quitensis-associated bacteria				4°C			10°C			15°C			25°C			CFU/ml at OD600=0.1
Isolate code	C. quitensis sample	Taxonomic annotation	NCBI accession number	48 h	96 h	120 h	48 h	96 h	120 h	48 h	96 h	120 h	48 h	96 h	120 h
S1.OA.A_B1	S1.OA_A	Pseudomonas sp.	MZ089367
S1.OA.A_B3	S1.OA_A	Pseudomonas sp.	MZ089368	4	4	4	3	2.5	3	3	3	3	3	2.5	3
S1.OA.A_B5	S1.OA_A	Pseudomonas sp.	MZ089369
S1.OA.A_B9	S1.OA_A	Duganella sp.	MZ089370	3.5	4.5	5	4	4.5	4.5	4	4	4	4	4.5	4.5
S1.OA.A_B10	S1.OA_A	Pseudomonas sp.	MZ089371
S1.OA.A_B11	S1.OA_A	Pseudomonas sp.	MZ089372
S1.OA.A_B14	S1.OA_A	Pseudomonas sp.	MZ089373
S1.OA.A_B15	S1.OA_A	Pseudomonas sp.	MZ089374
S1.OA.A_B17	S1.OA_A	Pedobacter sp.	MZ089375	3	3.5	5	3.5	3.5	3.5	4	4	4	3.5	3.5	3.5
S1.OA.A_B18	S1.OA_A	Duganella sp.	MZ089376
S1.OA.A_B19	S1.OA_A	Sphingomonas sp.	MZ089377
S1.OA.B_B1	S1.OA_B	Flavobacterium sp.	MZ089378	3	3.66667	4.5	5	5	5	5	5	5	5	5	5
S1.OA.B_B10	S1.OA_B	Duganella sp.	MZ089379	4	4.5	5	4	4	4	4.5	4	4	4	4	4	16500000
S1.OA.C_B1	S1.OA_C	Hafnia sp.	MZ089380	3.83333	4.5	5	3	3	3	4	4	3.5	3	3	3
S1.OA.C_B2	S1.OA_C	Pseudomonas sp.	MZ089381	4	5	5	3.5	4.5	4.5	4	4.5	4.5	3.5	4.5	4.5
S2.OTC.A_B1	S2.OTC_A	Pseudomonas sp.	MZ089382
S2.OTC.A_B2	S2.OTC_A	Hafnia sp.	MZ089383	3.5	4.5	5	3	3	3	4	4	3.5	3	3	3	1.73333e+08
S2.OTC.A_B3	S2.OTC_A	Pseudomonas sp.	MZ089384	4.33333	5	5	4.5	5	5	5	5	5	4.5	5	5	290000000
S2.OTC.A_B4	S2.OTC_A	Pseudomonas sp.	MZ089385
S2.OTC.A_B8	S2.OTC_A	Pseudomonas sp.	MZ089386
S2.OTC.A_B10	S2.OTC_A	Pseudomonas sp.	MZ089387	4.5	5	5	4	4	4	4	4	4	4	4	4	35250000
S2.OTC.B_B2	S2.OTC_B	Pseudomonas sp.	MZ089388	4	4	4.5	4	4	4	4	4.5	4	4	4	4
S2.OTC.B_B3	S2.OTC_B	Pedobacter sp.	MZ089389	3	3.5	4	2.5	2	2	2.5	2.5	2.5	2.5	2	2
S2.OTC.B_B6	S2.OTC_B	Pseudomonas sp.	MZ089390	4	4.5	5	5	5	5	5	5	5	5	5	5	62750000
S2.OTC.B_B7	S2.OTC_B	Pseudomonas sp.	MZ089391
S2.OTC.B_B8	S2.OTC_B	Pseudomonas sp.	MZ089392	4.5	5	5	4.5	4	4.5	4	4.5	4.5	4.5	4	4.5
S2.OTC.C_B1	S2.OTC_C	Pseudomonas sp.	MZ089393
S2.OTC.C_B2	S2.OTC_C	Pseudomonas sp.	MZ089394	4.5	5	5	4	3.5	3.16667	4	4	4	4	3.5	3.16667
S2.OTC.C_B3	S2.OTC_C	Pseudomonas sp.	MZ089395	4.16667	4	4	3	3	3	3.5	3	3	3	3	3
S2.OTC.C_B5	S2.OTC_C	Hafnia sp.	MZ089396	4	4	5	2.5	2	2	3.5	3	2.5	2.5	2	2
S2.OTC.C_B9	S2.OTC_C	Pedobacter sp.	MZ089397
S2.OA.A_B2	S2.OA_A	Pseudomonas sp.	MZ089398
S2.OA.A_B3	S2.OA_A	Hafnia sp.	MZ089399	3.5	4.16667	5	3.5	3	2.5	3.5	3	3	3.5	3	2.5
S2.OA.A_B4	S2.OA_A	Pseudomonas sp.	MZ089400	3.5	4.83333	5	5	5	5	4	4.5	4.5	5	5	5
S2.OA.A_B9	S2.OA_A	Pseudomonas sp.	MZ089401
S2.OA.A_B13	S2.OA_A	Pseudomonas sp.	MZ089402
S2.OA.A_B17	S2.OA_A	Hafnia sp.	MZ089403	3.5	3.66667	5	3	2.5	2.5	3	3	3	3	2.5	2.5
S2.OA.B_B3	S2.OA_B	Pseudomonas sp.	MZ089404
S2.OA.B_B4	S2.OA_B	Pseudomonas sp.	MZ089405	3.33333	4	4.5	3	3	3	3.5	4	3.5	3	3	3
S2.OA.B_B7	S2.OA_B	Pseudomonas sp.	MZ089406	3.66667	5	5	4	3.5	3.5	4	4.5	4	4	3.5	3.5	90000000
S2.OA.B_B10	S2.OA_B	Pseudomonas sp.	MZ089407
S2.OA.C_B5	S2.OA_C	Hafnia sp.	MZ089408	4	4.5	5	3	3	3	3	3	3	3	3	3	282500000
S2.OA.C_B6	S2.OA_C	Pseudomonas sp.	MZ089409	4	5	5	4	4	4.5	4	4.5	4.5	4	4	4.5
S2.OA.C_B13	S2.OA_C	Pseudomonas sp.	MZ089410
S2.OA.C_B2	S2.OA_C	Rhodanobacter sp.	MZ089411
S2.OA.C_B3	S2.OA_C	Sphingomonas sp.	MZ089412
S3.OTC.A_B1	S3.OTC_A	Pseudomonas sp.	MZ089413	4.5	5	5	5	5	5	5	5	5	5	5	5
S3.OTC.A_B2	S3.OTC_A	Yersinia sp.	MZ089414	4.5	5	5	4.5	5	5	4.5	5	5	4.5	5	5	260000000
S3.OTC.A_B3	S3.OTC_A	Janthinobacterium sp.	MZ089415	3	4	5	4	3.5	3	4	4	4	4	3.5	3
S3.OTC.A_B5	S3.OTC_A	Pseudomonas sp.	MZ089416	4.5	5	5	3	3	3	4	4	4	3	3	3
S3.OTC.A_B6	S3.OTC_A	Yersinia sp.	MZ089417	4.5	5	5	4.5	4.5	4.5	4.5	4	4	4.5	4.5	4.5	8.66667e+07
S3.OTC.A_B7	S3.OTC_A	Rahnella sp.	MZ089418	4.5	5	5	3	3	2.5	3	3	3	3	3	2.5	225000000
S3.OTC.A_B8	S3.OTC_A	Rahnella sp.	MZ089419
S3.OTC.A_B12	S3.OTC_A	Rahnella sp.	MZ089420
S3.OTC.B_B1	S3.OTC_B	Pseudomonas sp.	MZ089421
S3.OTC.B_B4	S3.OTC_B	Rahnella sp.	MZ089422
S3.OTC.B_B11	S3.OTC_B	Ewingella sp.	MZ089423
S3.OTC.B_B14	S3.OTC_B	Pseudomonas sp.	MZ089424
S3.OTC.C_B1	S3.OTC_C	Pseudomonas sp.	MZ089425
S3.OTC.C_B2	S3.OTC_C	Rahnella sp.	MZ089426
S3.OTC.C_B5	S3.OTC_C	Pseudomonas sp.	MZ089427
S3.OA.A_B1	S3.OA_A	Hafnia sp.	MZ089428
S3.OA.A_B6	S3.OA_A	Pseudomonas sp.	MZ089429
S3.OA.A_B8	S3.OA_A	Hafnia sp.	MZ089430
S3.OA.A_B10	S3.OA_A	Pseudomonas sp.	MZ089431	4.5	5	5	4.5	5	5	4.5	4.5	4.5	4.5	5	5	137500000
S3.OA.B_B2	S3.OA_B	Pseudomonas sp.	MZ089432
S3.OA.B_B3	S3.OA_B	Pseudomonas sp.	MZ089433
S3.OA.B_B5	S3.OA_B	Serratia sp.	MZ089434	4	5	5	3	2.5	2.5	3	3	3	3	2.5	2.5
S3.OA.B_B7	S3.OA_B	Janthinobacterium sp.	MZ089435	4.33333	5	5	4	4	4	4	3.5	3.5	4	4	4	207500000
S3.OA.B_B8	S3.OA_B	Pseudomonas sp.	MZ089436
S3.OA.C_B2	S3.OA_C	Pseudomonas sp.	MZ089437	4	5	5	4	4.5	4.5	4	4.5	4.5	4	4.5	4.5
S3.OA.C_B3	S3.OA_C	Rahnella sp.	MZ089438	4	5	5	3	3	2.5	3.5	3.5	3.5	3	3	2.5
S3.OA.C_B4	S3.OA_C	Pseudomonas sp.	MZ089439
S3.OA.C_B9	S3.OA_C	Sphingomonas sp.	MZ089440	3.16667	3	3.5	1	1.5	1.5	1.5	1	1.5	1	1.5	1.5
S3.OA.C_B15	S3.OA_C	Pseudomonas sp.	MZ089441
S1.OA.B_B3	S1.OA_B	Pseudomonas sp.	MZ089442
S1.OA.B_B13	S1.OA_B	Pseudomonas sp.	MZ089443
S1.OA.A_B6	S1.OA_A	Hafnia sp.	MZ089444	4	4.5	5	3	2.5	2.5	4	3	3.5	3	2.5	2.5	205000000
S1.OA.A_B7	S1.OA_A	Pseudomonas sp.	MZ089445	5	5	5	5	5	5	4.5	5	5	5	5	5	46000000
PsJN	PsJN	Paraburkholderia phytofirmans PsJN	NR_115346.1	3	3	3	3	3	3	3	3	3	3	3	3	234000000
